# Supplementary material for: Bioinformatic Analysis of Epigenetic and MicroRNA Mediated Regulation of Drought Responsive Genes in Rice
Source: PLoS One. 2012 Nov 8;7(11):e49331. doi: 10.1371/journal.pone.0049331 (PMC3493535; doi:10.1371/journal.pone.0049331)
Supplement: Table S1 — List of 5468 drought stress-responsive genes. (XLSX) [file pone.0049331.s003.xlsx]

## Sheet: Table-S1
Table S1. List of 5468 drought stress-responsive genes
MSU ID	RAP ID	Gene description/ putative function	Fold change (under water-deficit condition in 1-week old rice seedling, Ray et al, 2011)	Regulation (Ray et al, 2011)	Regulation under water-deficit stress based on literature search (Ray et al, 2011)	Chromosome	Chr start	Chr end	Strand	ChromDB formal name	Number of mCIP-reads in genic region	mCIP-reads in genic region: read name, read start and read end	Number of mCIP-reads in promoter region	mCIP-reads in promoter region: read name, read start and read end	Number of PMRD miRNA	PMRD miRNA IDs	Number of mirBase miRNA	mirBase IDs
LOC_Os01g01010	Os01g0100100	TBC domain containing protein, expressed	3.8944	down	DOWN	Chr1	2903	10817	+	-	4	chr1_solexa12_1000002,4252,4499;chr1_solexa12_1000003,4726,4986;chr1_solexa12_1000004,5923,6064;chr1_solexa12_1000005,6534,6971;	1	chr1_solexa12_1000001 ,2061,2261;	0	-	0	-
LOC_Os01g01030	Os01g0100400	monocopper oxidase, putative, expressed	3.28914	down	DOWN	Chr1	12648	15915	+	-	0	-	0	-	1	osa-miR186005p	0	-
LOC_Os01g01060	Os01g0100700	40S ribosomal protein S5, putative, expressed	2.81285	down	DOWN	Chr1	27136	28651	+	-	1	chr1_solexa12_1000008,27606,27752;	0	-	0	-	0	-
LOC_Os01g01160	Os01g0101700	heat shock protein DnaJ, putative, expressed	5.05026	down	DOWN	Chr1	82428	84302	+	-	0	-	0	-	0	-	0	-
LOC_Os01g01280	Os01g0102300	expressed protein	7.48896	down	DOWN	Chr1	134291	135685	+	-	0	-	0	-	0	-	0	-
LOC_Os01g01340	Os01g0102900	light-induced protein 1-like, putative, expressed	2.35867	down	DOWN	Chr1	168470	170389	-	-	1	chr1_solexa12_1000064,170035,170203;	0	-	7	osa-miRf10214-akr osa-miRf10256-akr osa-miRf10292-akr osa-miRf10777-akr osa-miRf11390-akr osa-miRf11838-akr osa-miRf11895-akr	0	-
LOC_Os01g01350	Os01g0103000	SNF7 domain containing protein, putative, expressed	2.72111	down	DOWN	Chr1	170712	173434	-	-	1	chr1_solexa12_1000065,172270,172998;	0	-	1	osa-miR414	1	osa-miR414;
LOC_Os01g01510	Os01g0104800	sas10/Utp3 family protein, expressed	3.84332	down	DOWN	Chr1	261504	268471	+	-	0	-	0	-	2	osa-miR414 osa-miR426	2	osa-miR414; osa-miR426;
LOC_Os01g01620	Os01g0105900	kinase, pfkB family, putative, expressed	3.40371	up	UP	Chr1	309459	313170	-	-	2	chr1_solexa12_1000106,311098,311792;chr1_solexa12_1000107,312465,312663;	0	-	0	-	0	-
LOC_Os01g01650	Os01g0106300	isoflavone reductase homolog IRL, putative, expressed	1.82118	down	UP	Chr1	322556	323948	-	-	0	-	0	-	0	-	0	-
LOC_Os01g01660	Os01g0106400	isoflavone reductase, putative, expressed	1.65558	up	UP	Chr1	327128	328451	-	-	0	-	0	-	0	-	0	-
LOC_Os01g01960	Os01g0109700	transcriptional repressor, putative, expressed	2.42678	up	UP	Chr1	513890	522448	-	SNT701	1	chr1_solexa12_1000160,515860,516146;	0	-	1	osa-miR414	1	osa-miR414;
LOC_Os01g02000	Os01g0110100	phosphate transporter 1, putative, expressed	2.81619	down	DOWN	Chr1	537710	543355	+	-	0	-	0	-	2	osa-miRf10475-akr osa-miRf11750-akr	0	-
LOC_Os01g02010	Os01g0110200	expressed protein	1.05304	down	UP	Chr1	542987	544510	-	-	0	-	1	chr1_solexa12_1000164 ,544923,545290;	0	-	0	-
LOC_Os01g02020	Os01g0110400	acetyl-CoA acetyltransferase, cytosolic, putative, expressed	5.05664	up	UP	Chr1	549108	553287	+	-	4	chr1_solexa12_1000165,551069,551339;chr1_solexa12_1000166,551440,551669;chr1_solexa12_1000167,551769,552434;chr1_solexa12_1000168,552906,553229;	0	-	0	-	0	-
LOC_Os01g02060	Os01g0110800	TOO MANY MOUTHS precursor, putative, expressed	2.74014	down	DOWN	Chr1	576443	579569	-	-	1	chr1_solexa12_1000176,576648,577293;	0	-	0	-	0	-
LOC_Os01g02080	Os01g0111100	peptidyl-prolyl cis-trans isomerase, putative, expressed	7.00874	down	DOWN	Chr1	586414	587780	-	-	1	chr1_solexa12_1000178,587072,587312;	0	-	0	-	0	-
LOC_Os01g02150	Os01g0111900	sulfated surface glycoprotein 185 precursor, putative, expressed	1.23804	down	DOWN	Chr1	625976	627024	+	-	1	chr1_solexa12_1000184,626536,626773;	0	-	1	osa-miRf10947-akr	0	-
LOC_Os01g02160	Os01g0112000	hydroxyproline-rich glycoprotein family protein, putative, expressed	2.51285	up	UP	Chr1	632093	632913	+	-	0	-	0	-	0	-	0	-
LOC_Os01g02390	Os01g0114100	protein kinase domain containing protein, expressed	4.34933	up	UP	Chr1	767169	769681	-	-	0	-	0	-	0	-	0	-
LOC_Os01g02560	Os01g0115600	Ser/Thr receptor-like kinase, putative, expressed	1.27215	down	DOWN	Chr1	843530	847454	+	-	0	-	0	-	0	-	0	-
LOC_Os01g02700	Os01g0116400	protein kinase domain containing protein, expressed	1.32869	up	DOWN	Chr1	920992	923630	-	-	0	-	0	-	0	-	0	-
LOC_Os01g02870	Os01g0117900	auxin-induced protein 5NG4, putative, expressed	10.0638	down	DOWN	Chr1	1010259	1012410	+	-	1	chr1_solexa12_1000271,1010327,1010620;	1	chr1_solexa12_1000270 ,1009946,1010204;	1	osa-miRf10477-akr	0	-
LOC_Os01g02900	Os01g0118400	glycosyltransferase, putative, expressed	4.20595	up	UP	Chr1	1057137	1059856	-	-	1	chr1_solexa12_1000282,1058326,1058704;	0	-	0	-	0	-
LOC_Os01g02940	Os01g0119050	glycosyltransferase protein, putative, expressed	1.08075	up	DOWN	Chr1	1089743	1093528	-	-	1	chr1_solexa12_1000288,1090948,1091206;	0	-	0	-	0	-
LOC_Os01g02950	0	expressed protein	1.00319	down	DOWN	Chr1	1097580	1098942	-	-	0	-	1	chr1_solexa12_1000289 ,1099161,1099520;	0	-	0	-
LOC_Os01g03040	Os01g0120500	expressed protein	2.02733	down	DOWN	Chr1	1160152	1164635	-	-	2	chr1_solexa12_1000315,1161584,1162078;chr1_solexa12_1000316,1163496,1164093;	0	-	0	-	0	-
LOC_Os01g03050	Os01g0120600	fruit protein PKIWI502, putative, expressed	4.45061	up	UP	Chr1	1165737	1168415	+	-	0	-	0	-	0	-	0	-
LOC_Os01g03060	Os01g0120700	splicing factor, putative, expressed	4.87206	up	UP	Chr1	1168647	1171130	-	-	0	-	0	-	1	osa-miR419	1	osa-miR419;
LOC_Os01g03130	Os01g0121500	expressed protein	16.4952	up	UP	Chr1	1217006	1218122	-	-	0	-	0	-	0	-	0	-
LOC_Os01g03144	Os01g0121600	white-brown complex homolog protein 7, putative, expressed	47.3374	up	UP	Chr1	1222905	1230507	-	-	0	-	0	-	1	osa-miRf10226-akr	0	-
LOC_Os01g03310	Os01g0123900	BBTI1 - Bowman-Birk type bran trypsin inhibitor precursor, expressed	1.41444	down	DOWN	Chr1	1338229	1339139	-	-	0	-	0	-	0	-	0	-
LOC_Os01g03330	Os01g0124100	BBTI3 - Bowman-Birk type bran trypsin inhibitor precursor, expressed	7.97389	up	UP	Chr1	1344557	1346419	-	-	0	-	1	chr1_solexa12_1000366 ,1346509,1346761;	0	-	0	-
LOC_Os01g03340	Os01g0124200	BBTI4 - Bowman-Birk type bran trypsin inhibitor precursor, expressed	1.63328	up	UP	Chr1	1347567	1348786	-	-	1	chr1_solexa12_1000368,1348176,1348604;	0	-	0	-	0	-
LOC_Os01g03390	Os01g0124650	BBTI7 - Bowman-Birk type bran trypsin inhibitor precursor, expressed	11.4162	up	UP	Chr1	1365508	1366503	-	-	0	-	0	-	0	-	0	-
LOC_Os01g03490	Os01g0125600	heavy-metal-associated domain-containing protein, putative, expressed	2.47003	down	DOWN	Chr1	1404155	1407187	+	-	0	-	0	-	3	osa-miRf10049-akr osa-miRf10051-akr osa-miRf11814-akr	0	-
LOC_Os01g03570	Os01g0126600	transcription factor X1, putative, expressed	1.28716	down	DOWN	Chr1	1446849	1450473	+	-	0	-	0	-	0	-	0	-
LOC_Os01g03660	Os01g0127400	MYB family transcription factor, putative, expressed	1.52791	down	DOWN	Chr1	1508235	1512752	+	-	0	-	0	-	0	-	0	-
LOC_Os01g03710	Os01g0127900	mannose-6-phosphate isomerase, putative, expressed	8.17689	up	UP	Chr1	1534135	1539627	+	-	1	chr1_solexa12_1000406,1538653,1538873;	0	-	0	-	0	-
LOC_Os01g03730	Os01g0128200	nuclease PA3, putative, expressed	4.14745	up	UP	Chr1	1566138	1569472	+	-	0	-	0	-	1	osa-miRf11856-akr	0	-
LOC_Os01g03750	Os01g0128300	expressed protein	17.0891	up	UP	Chr1	1569585	1570939	-	-	0	-	0	-	0	-	0	-
LOC_Os01g03914	Os01g0130000	cation efflux family protein, putative, expressed	10.814	up	UP	Chr1	1673010	1680632	-	-	2	chr1_solexa12_1000439,1677721,1678445;chr1_solexa12_1000440,1678511,1678777;	0	-	0	-	0	-
LOC_Os01g04050	Os01g0132000	BBTI12 - Bowman-Birk type bran trypsin inhibitor precursor, expressed	1.47227	up	UP	Chr1	1760140	1761135	-	-	0	-	0	-	0	-	0	-
LOC_Os01g04080	Os01g0132200	expressed protein	4.18107	up	UP	Chr1	1771369	1772410	-	-	0	-	0	-	1	osa-miRf10446-akr	0	-
LOC_Os01g04090	Os01g0132400	expressed protein	1.03543	up	DOWN	Chr1	1775917	1778105	-	-	1	chr1_solexa12_1000469,1776402,1777335;	0	-	0	-	0	-
LOC_Os01g04100	Os01g0132500	expressed protein	6.0749	up	UP	Chr1	1781075	1782386	+	-	0	-	0	-	1	osa-miRf11481-akr	0	-
LOC_Os01g04220	Os01g0133700	DNA binding protein, putative, expressed	1.00355	down	DOWN	Chr1	1864478	1866109	+	-	0	-	0	-	0	-	0	-
LOC_Os01g04280	Os01g0134700	calmodulin binding protein, putative, expressed	3.39119	up	UP/DOWN	Chr1	1902736	1905247	+	-	0	-	0	-	1	osa-miR1427	1	osa-miR1427;
LOC_Os01g04330	Os01g0135700	OsCML16 - Calmodulin-related calcium sensor protein, expressed	6.53872	up	UP	Chr1	1930994	1931904	-	-	0	-	0	-	0	-	0	-
LOC_Os01g04340	Os01g0135800	hsp20/alpha crystallin family protein, putative, expressed	1.64745	up	UP	Chr1	1934117	1935048	+	-	1	chr1_solexa12_1000502,1934305,1934945;	1	chr1_solexa12_1000501 ,1933806,1934034;	0	-	0	-
LOC_Os01g04350	Os01g0135900	hsp20/alpha crystallin family protein, putative, expressed	2.88995	down	DOWN	Chr1	1941003	1941953	+	-	0	-	0	-	1	osa-miRf11073-akr	0	-
LOC_Os01g04590	Os01g0138500	expressed protein	40.2426	up	UP	Chr1	2059309	2062277	+	-	0	-	0	-	0	-	0	-
LOC_Os01g04620	Os01g0138800	transposon protein, putative, unclassified, expressed	3.37242	up	UP/DOWN	Chr1	2071830	2073621	+	-	0	-	0	-	0	-	0	-
LOC_Os01g04710	Os01g0140100	aspartic proteinase, putative, expressed	1.74432	down	UP	Chr1	2120381	2122366	+	-	0	-	1	chr1_solexa12_1000546 ,2119647,2120053;	0	-	0	-
LOC_Os01g04720	Os01g0140400	leucine-rich repeat protein-related, putative, expressed	2.21871	down	DOWN	Chr1	2130798	2137310	+	-	0	-	0	-	3	osa-miR1428b osa-miR1428c osa-miR1428d	3	osa-miR1428b; osa-miR1428c; osa-miR1428d;
LOC_Os01g04900	Os01g0142100	peptidase M50 family protein, putative, expressed	3.63551	down	DOWN	Chr1	2265477	2271051	-	-	0	-	0	-	0	-	0	-
LOC_Os01g04910	Os01g0142200	TP53RK-binding protein, putative, expressed	4.68278	down	DOWN	Chr1	2271163	2273757	+	-	1	chr1_solexa12_1000585,2271177,2271521;	0	-	0	-	0	-
LOC_Os01g04920	Os01g0142300	glycosyl transferase, group 1 domain containing protein, expressed	4.55388	down	DOWN	Chr1	2275067	2278872	+	-	0	-	0	-	0	-	0	-
LOC_Os01g05020	Os01g0143400	expressed protein	1.09518	down	DOWN	Chr1	2361799	2363814	-	-	1	chr1_solexa12_1000604,2362040,2362279;	1	chr1_solexa12_1000605 ,2363856,2364019;	2	osa-miRf11440-akr osa-miRf11969-akr	0	-
LOC_Os01g05610	Os01g0149400	Core histone H2A/H2B/H3/H4 domain containing protein, putative, expressed	2.21513	down	DOWN	Chr1	2674400	2675373	+	HTB707	0	-	0	-	2	osa-miRf10132-akr osa-miRf10144-akr	0	-
LOC_Os01g05800	Os01g0151200	inner membrane protein, putative, expressed	2.69141	down	UP/DOWN	Chr1	2770140	2774609	+	-	0	-	0	-	0	-	0	-
LOC_Os01g05830	Os01g0151600	expressed protein	8.8435	up	UP	Chr1	2791224	2795865	+	-	2	chr1_solexa12_1000718,2794617,2795092;chr1_solexa12_1000719,2795174,2795432;	0	-	0	-	0	-
LOC_Os01g05840	Os01g0151700	oxidoreductase, short chain dehydrogenase/reductase family domain containing family, expressed	2.52029	down	DOWN	Chr1	2800436	2803742	+	-	0	-	0	-	0	-	0	-
LOC_Os01g05900	Os01g0152300	Core histone H2A/H2B/H3/H4 domain containing protein, putative, expressed	5.35812	down	DOWN	Chr1	2820036	2838580	-	HTB703	8	chr1_solexa12_1000725,2820091,2820317;chr1_solexa12_1000726,2823202,2823722;chr1_solexa12_1000727,2825055,2825562;chr1_solexa12_1000728,2825688,2825913;chr1_solexa12_1000729,2829656,2830162;chr1_solexa12_1000730,2830381,2830968;chr1_solexa12_1000731,2831771,2832173;chr1_solexa12_1000732,2833640,2834294;	1	chr1_solexa12_1000733 ,2839223,2839446;	2	osa-miRf10132-akr osa-miRf10144-akr	0	-
LOC_Os01g05960	Os01g0152800	receptor kinase, putative, expressed	16.5625	up	UP	Chr1	2839934	2843514	+	-	0	-	1	chr1_solexa12_1000733 ,2839223,2839446;	0	-	0	-
LOC_Os01g05980	Os01g0153000	receptor kinase, putative, expressed	1.00305	up	DOWN	Chr1	2851954	2855225	+	-	0	-	0	-	0	-	0	-
LOC_Os01g06310	Os01g0155800	glycine-rich cell wall structural protein precursor, putative, expressed	1.0012	down	UP	Chr1	2999576	3001204	+	-	0	-	0	-	0	-	0	-
LOC_Os01g06560	Os01g0159000	transcription factor HBP-1b, putative, expressed	40.2713	up	UP	Chr1	3091123	3092865	-	-	1	chr1_solexa12_1000787,3092283,3092808;	0	-	0	-	0	-
LOC_Os01g06590	Os01g0159300	zinc finger, C3HC4 type domain containing protein, expressed	4.42628	up	UP	Chr1	3099428	3105235	-	-	1	chr1_solexa12_1000788,3104443,3104811;	0	-	0	-	0	-
LOC_Os01g06640	Os01g0159800	basic helix-loop-helix, putative, expressed	2.50813	up	UP	Chr1	3128992	3130722	+	-	0	-	0	-	0	-	0	-
LOC_Os01g06852	0	transposon protein, putative, unclassified, expressed	1.0124	down	DOWN	Chr1	3246999	3249968	-	-	0	-	0	-	0	-	0	-
LOC_Os01g07120	Os01g0165000	AP2 domain containing protein, expressed	9.01431	up	UP	Chr1	3356383	3361204	+	-	1	chr1_solexa12_1000863,3360928,3361182;	0	-	0	-	0	-
LOC_Os01g07200	Os01g0166100	staphylococcal nuclease homologue, putative, expressed	6.03649	up	UP	Chr1	3397337	3400518	+	-	2	chr1_solexa12_1000874,3397742,3397858;chr1_solexa12_1000875,3399253,3399506;	0	-	0	-	0	-
LOC_Os01g07250	Os01g0166700	saposin-like type B, region 1 family protein, putative, expressed	3.01668	down	DOWN	Chr1	3422011	3425559	+	-	1	chr1_solexa12_1000879,3422093,3422493;	0	-	0	-	0	-
LOC_Os01g07260	Os01g0166800	expressed protein	4.03136	down	DOWN	Chr1	3425737	3429654	-	-	0	-	0	-	0	-	0	-
LOC_Os01g07300	Os01g0167400	uncharacterized 50.6 kDa protein in the 5region of gyrA and gyrB, putative, expressed	24.5138	up	UP	Chr1	3445159	3446607	+	-	0	-	1	chr1_solexa12_1000884 ,3444664,3445098;	0	-	0	-
LOC_Os01g07420	Os01g0168800	hydrolase, alpha/beta fold family protein, putative, expressed	2.04848	down	DOWN	Chr1	3516658	3519175	-	-	0	-	0	-	0	-	0	-
LOC_Os01g07530	Os01g0170000	uncharacterized glycosyltransferase, putative, expressed	11.1358	up	UP	Chr1	3598418	3602211	-	-	2	chr1_solexa12_1000911,3600001,3600468;chr1_solexa12_1000912,3600620,3601394;	0	-	1	osa-miRf10273-akr	0	-
LOC_Os01g07630	Os01g0171000	BRASSINOSTEROID INSENSITIVE 1-associated receptor kinase 1 precursor, putative, expressed	2.2981	down	DOWN	Chr1	3667439	3673065	-	-	1	chr1_solexa12_1000923,3670963,3671549;	0	-	1	osa-miRf10213-akr	0	-
LOC_Os01g07950	Os01g0174900	OsGrx_S15.2 - glutaredoxin subgroup II, expressed	1.00638	down	UP	Chr1	3842753	3845541	+	-	0	-	0	-	1	osa-miRf10406-akr	0	-
LOC_Os01g07970	Os01g0175100	expressed protein	4.86738	up	UP	Chr1	3855046	3856060	-	-	0	-	0	-	1	osa-miRf11595-akr	0	-
LOC_Os01g07980	Os01g0175200	ankyrin, putative, expressed	1.54184	down	DOWN	Chr1	3858824	3861839	-	-	0	-	0	-	0	-	0	-
LOC_Os01g08150	Os01g0176500	expressed protein	3.81313	down	DOWN	Chr1	3939131	3942405	-	-	2	chr1_solexa12_1000979,3940092,3940502;chr1_solexa12_1000980,3940698,3941106;	0	-	3	osa-miRf11098-akr osa-miRf11102-akr osa-miRf11106-akr	0	-
LOC_Os01g08310	Os01g0178400	serine/threonine protein phosphatase 2A 59 kDa regulatory subunit Bgamma isoform, putative, expressed	2.65516	down	DOWN	Chr1	4068617	4070372	-	-	1	chr1_solexa12_1001014,4068912,4069259;	0	-	0	-	0	-
LOC_Os01g08440	Os01g0179600	UDP-glucoronosyl and UDP-glucosyl transferase domain containing protein, expressed	5.71307	down	DOWN	Chr1	4152864	4154680	-	-	0	-	1	chr1_solexa12_1001035 ,4155084,4155396;	1	osa-miRf10273-akr	0	-
LOC_Os01g08460	Os01g0179800	TMS membrane protein/tumour differentially expressed protein, putative, expressed	4.02956	down	DOWN	Chr1	4167511	4171559	-	-	0	-	0	-	3	osa-miRf10172-akr osa-miRf11415-akr osa-miRf12002-akr	0	-
LOC_Os01g08470	Os01g0180000	retrotransposon protein, putative, unclassified, expressed	8.066	up	UP	Chr1	4179159	4181434	-	-	1	chr1_solexa12_1001041,4180194,4180455;	0	-	0	-	0	-
LOC_Os01g08540	Os01g0180600	DNA mismatch repair protein MSH6-2, putative, expressed	1.04036	down	DOWN	Chr1	4234514	4244531	-	-	2	chr1_solexa12_1001055,4243544,4243904;chr1_solexa12_1001056,4243968,4244202;	0	-	0	-	0	-
LOC_Os01g08550	Os01g0180700	aminoacyl-tRNA synthetase, putative, expressed	1.3322	down	DOWN	Chr1	4245417	4249851	-	-	1	chr1_solexa12_1001058,4248275,4248617;	0	-	0	-	0	-
LOC_Os01g08660	Os01g0182200	aquaporin protein, putative, expressed	1.29254	down	UP	Chr1	4313645	4315834	-	-	0	-	0	-	2	osa-miR1858a osa-miR1858b	2	osa-miR1858b; osa-miR1858a;
LOC_Os01g08680	Os01g0182400	myb/SANT domain protein, putative, expressed	10.6921	up	UP	Chr1	4322727	4326342	-	-	1	chr1_solexa12_1001074,4324395,4324830;	0	-	0	-	0	-
LOC_Os01g08710	Os01g0182700	WRKY102, expressed	1.00266	down	DOWN	Chr1	4340849	4356468	-	-	3	chr1_solexa12_1001076,4345367,4345615;chr1_solexa12_1001077,4350299,4350717;chr1_solexa12_1001078,4351792,4352065;	0	-	1	osa-miRf10947-akr	0	-
LOC_Os01g08760	Os01g0183000	choline/ethanolamine kinase, putative, expressed	3.99521	up	UP	Chr1	4395154	4397000	+	-	0	-	0	-	1	osa-miRf11026-akr	0	-
LOC_Os01g08770	Os01g0183100	WD domain, G-beta repeat domain containing protein, expressed	4.73311	down	DOWN	Chr1	4397652	4402081	+	-	0	-	0	-	0	-	0	-
LOC_Os01g08780	Os01g0183300	endonuclease/exonuclease/phosphatase family domain containing protein, expressed	4.71211	up	UP	Chr1	4402620	4407292	-	-	0	-	1	chr1_solexa12_1001085 ,4407839,4408190;	1	osa-miRf11341-akr	0	-
LOC_Os01g08930	Os01g0184500	DEAD-box ATP-dependent RNA helicase, putative, expressed	2.16889	down	DOWN	Chr1	4485747	4490158	-	-	1	chr1_solexa12_1001101,4488797,4489145;	0	-	0	-	0	-
LOC_Os01g09010	Os01g0185300	transferase family protein, putative, expressed	2.68831	up	UP	Chr1	4527986	4532893	+	-	0	-	0	-	0	-	0	-
LOC_Os01g09100	Os01g0186000	WRKY10, expressed	3.32284	up	UP	Chr1	4572448	4573409	-	-	0	-	0	-	2	osa-miRf11829-akr osa-miRf12061-akr	0	-
LOC_Os01g09252	Os01g0187500	WD domain, G-beta repeat domain containing protein, expressed	1.23468	down	DOWN	Chr1	4688108	4693114	+	-	2	chr1_solexa12_1001137,4691236,4691473;chr1_solexa12_1001138,4691705,4691973;	0	-	0	-	0	-
LOC_Os01g09280	Os01g0187900	myb-related transcription activator, putative, expressed	3.96068	up	UP	Chr1	4714468	4718746	-	-	0	-	0	-	0	-	0	-
LOC_Os01g09300	Os01g0188100	oxidoreductase, putative, expressed	2.88351	up	UP	Chr1	4726659	4731243	+	-	0	-	0	-	0	-	0	-
LOC_Os01g09320	Os01g0188400	NADP-dependent malic enzyme, chloroplast precursor, putative, expressed	2.7892	up	UP	Chr1	4738905	4744591	-	-	2	chr1_solexa12_1001146,4741637,4742235;chr1_solexa12_1001147,4743404,4743702;	0	-	0	-	0	-
LOC_Os01g09370	Os01g0188900	ankyrin repeat domain-containing protein 28, putative, expressed	3.09588	down	DOWN	Chr1	4761304	4767339	-	-	0	-	0	-	0	-	0	-
LOC_Os01g09430	Os01g0190000	expressed protein	1.01595	up	UP	Chr1	4800247	4802179	+	-	0	-	0	-	0	-	0	-
LOC_Os01g09540	Os01g0191200	HAD superfamily phosphatase, putative, expressed	1.4696	down	DOWN	Chr1	4872119	4873806	-	-	0	-	0	-	0	-	0	-
LOC_Os01g09570	Os01g0191700	6-phosphofructokinase, putative, expressed	3.46626	up	UP	Chr1	4905501	4909514	+	-	0	-	1	chr1_solexa12_1001174 ,4904515,4904758;	0	-	0	-
LOC_Os01g09620	Os01g0192000	zinc finger/CCCH transcription factor, putative, expressed	4.78835	up	UP	Chr1	4949047	4951126	-	-	1	chr1_solexa12_1001188,4949284,4949730;	0	-	2	osa-miRf10049-akr osa-miRf10051-akr	0	-
LOC_Os01g09640	Os01g0192300	Myb transcription factor, putative, expressed	10.5942	up	UP	Chr1	4971171	4973555	-	-	0	-	0	-	0	-	0	-
LOC_Os01g09710	Os01g0193200	expressed protein	1.03551	down	DOWN	Chr1	5010048	5012395	+	-	0	-	1	chr1_solexa12_1001196 ,5009468,5009705;	3	osa-miRf10814-akr osa-miRf11213-akr osa-miRf11270-akr	0	-
LOC_Os01g09770	Os01g0194000	expressed protein	1.98519	up	UP	Chr1	5037238	5040698	-	-	0	-	1	chr1_solexa12_1001202 ,5041192,5041641;	0	-	0	-
LOC_Os01g09790	Os01g0194200	IQ calmodulin-binding motif domain containing protein, expressed	2.8461	down	DOWN	Chr1	5052993	5055753	-	-	1	chr1_solexa12_1001206,5053189,5053956;	0	-	1	osa-miRf12029-akr	0	-
LOC_Os01g09800	Os01g0194300	BTBA1 - Bric-a-Brac,Tramtrack, Broad Complex BTB domain with Ankyrin repeat region, expressed	2.377	up	UP	Chr1	5060416	5065236	-	-	1	chr1_solexa12_1001207,5063509,5063927;	0	-	0	-	0	-
LOC_Os01g09860	Os01g0195200	retrotransposon protein, putative, unclassified, expressed	2.80559	down	DOWN	Chr1	5109949	5117013	-	-	1	chr1_solexa12_1001234,5115031,5115293;	0	-	0	-	0	-
LOC_Os01g10250	Os01g0199400	hydrolase, alpha/beta fold family domain containing protein, expressed	7.30067	up	UP	Chr1	5389733	5394414	-	-	2	chr1_solexa12_1001315,5391912,5392410;chr1_solexa12_1001316,5392864,5393315;	0	-	0	-	0	-
LOC_Os01g10320	Os01g0200300	class III HD-Zip protein 8, putative, expressed	3.67439	up	UP	Chr1	5426518	5430614	-	-	0	-	0	-	3	osa-miRf10361-akr osa-miRf11353-akr osa-miRf11538-akr	0	-
LOC_Os01g10400	Os01g0200700	expressed protein	1.88725	down	UP	Chr1	5478476	5479836	+	-	0	-	0	-	0	-	0	-
LOC_Os01g10450	Os01g0201200	protein kinase domain containing protein, expressed	4.08264	down	DOWN	Chr1	5510516	5514480	-	-	1	chr1_solexa12_1001339,5513252,5514458;	0	-	0	-	0	-
LOC_Os01g10490	Os01g0201600	keratin, type I cytoskeletal 9, putative, expressed	3.32402	down	DOWN	Chr1	5549619	5551003	-	-	1	chr1_solexa12_1001353,5550157,5550399;	0	-	0	-	0	-
LOC_Os01g10580	Os01g0202500	B-box zinc finger family protein, putative, expressed	2.7812	up	DOWN	Chr1	5639769	5641495	+	-	0	-	0	-	4	osa-miR1858a osa-miR1858b osa-miRf10497-akr osa-miRf11612-akr	2	osa-miR1858b; osa-miR1858a;
LOC_Os01g10600	Os01g0202800	aquaporin protein, putative, expressed	1.09871	down	UP	Chr1	5663323	5668903	-	-	2	chr1_solexa12_1001393,5663747,5664133;chr1_solexa12_1001394,5665039,5665355;	0	-	0	-	0	-
LOC_Os01g10630	Os01g0203300	expressed protein	1.0075	down	DOWN	Chr1	5675585	5679551	-	-	2	chr1_solexa12_1001395,5677491,5677778;chr1_solexa12_1001396,5678715,5679036;	1	chr1_solexa12_1001397 ,5680230,5680521;	0	-	0	-
LOC_Os01g10640	Os01g0203400	expressed protein	9.88454	up	UP/DOWN	Chr1	5685594	5686401	+	-	0	-	0	-	0	-	0	-
LOC_Os01g10780	Os01g0205000	expressed protein	1.00586	down	DOWN	Chr1	5759818	5760234	-	-	0	-	0	-	0	-	0	-
LOC_Os01g10800	Os01g0205200	pentatricopeptide, putative, expressed	2.34008	down	DOWN	Chr1	5764652	5767959	-	-	0	-	0	-	0	-	0	-
LOC_Os01g10810	Os01g0205300	rho termination factor, N-terminal domain containing protein, expressed	7.7785	down	DOWN	Chr1	5768209	5769462	+	-	1	chr1_solexa12_1001427,5768932,5769171;	0	-	0	-	0	-
LOC_Os01g10870	Os01g0206300	CAMK_KIN1/SNF1/Nim1_like.7 - CAMK includes calcium/calmodulin depedent protein kinases, expressed	1.00319	up	DOWN	Chr1	5799607	5801142	+	-	0	-	0	-	1	osa-miRf10481-akr	0	-
LOC_Os01g10890	Os01g0206700	CAMK_KIN1/SNF1/Nim1_like.8 - CAMK includes calcium/calmodulin depedent protein kinases, expressed	1.14401	up	UP	Chr1	5809557	5811617	-	-	0	-	0	-	1	osa-miRf10420-akr	0	-
LOC_Os01g10930	Os01g0207200	peptide-N4-asparagine amidase A, putative, expressed	1.49318	down	DOWN	Chr1	5828553	5830832	-	-	1	chr1_solexa12_1001435,5828561,5828895;	1	chr1_solexa12_1001436 ,5831365,5831798;	1	osa-miRf10734-akr	0	-
LOC_Os01g11070	Os01g0209000	Alg9-like mannosyltransferase protein, putative, expressed	2.3127	down	DOWN	Chr1	5911503	5916819	+	-	0	-	0	-	0	-	0	-
LOC_Os01g11150	Os01g0209700	gibberellin 2-beta-dioxygenase, putative, expressed	14.2918	up	UP	Chr1	5968819	5972489	-	-	3	chr1_solexa12_1001481,5969694,5969955;chr1_solexa12_1001482,5971716,5971936;chr1_solexa12_1001483,5972157,5972479;	0	-	0	-	0	-
LOC_Os01g11160	Os01g0209800	amino acid permease family protein, putative, expressed	2.28927	down	DOWN	Chr1	5983581	5985875	-	-	1	chr1_solexa12_1001486,5984610,5985335;	0	-	0	-	0	-
LOC_Os01g11280	Os01g0211000	cytochrome P450, putative, expressed	1.00661	down	DOWN	Chr1	6037423	6039070	-	-	1	chr1_solexa12_1001501,6037553,6038280;	0	-	0	-	0	-
LOC_Os01g11340	Os01g0211600	cytochrome P450, putative, expressed	3.70088	down	DOWN	Chr1	6076688	6078711	-	-	0	-	0	-	1	osa-miRf10277-akr	0	-
LOC_Os01g11430	Os01g0212500	expressed protein	1.01213	up	DOWN	Chr1	6139582	6142129	-	-	0	-	0	-	3	osa-miR159a osa-miR159b osa-miR159m	2	osa-miR159b; osa-miR159a;
LOC_Os01g11460	Os01g0212700	zinc finger, C3HC4 type domain containing protein, expressed	2.27673	up	UP	Chr1	6171722	6173186	-	-	0	-	0	-	3	osa-miRf11098-akr osa-miRf11102-akr osa-miRf11106-akr	0	-
LOC_Os01g11520	Os01g0213400	RING-H2 finger protein, putative, expressed	1.79824	up	UP	Chr1	6199158	6200399	-	-	0	-	0	-	0	-	0	-
LOC_Os01g11570	Os01g0214200	GDSL-like lipase/acylhydrolase, putative, expressed	2.33341	down	DOWN	Chr1	6242495	6244969	-	-	0	-	0	-	1	osa-miRf12002-akr	0	-
LOC_Os01g11620	Os01g0214600	GDSL-like lipase/acylhydrolase, putative, expressed	1.22056	down	UP/DOWN	Chr1	6267440	6270903	+	-	0	-	0	-	0	-	0	-
LOC_Os01g11700	Os01g0215500	GDSL-like lipase/acylhydrolase, putative, expressed	1.4372	down	DOWN	Chr1	6304802	6306608	+	-	0	-	0	-	3	osa-miRf10304-akr osa-miRf10899-akr osa-miRf11179-akr	0	-
LOC_Os01g11710	Os01g0215700	GDSL-like lipase/acylhydrolase, putative, expressed	3.90036	down	DOWN	Chr1	6319130	6322474	+	-	1	chr1_solexa12_1001578,6320036,6320392;	0	-	1	osa-miRf10820-akr	0	-
LOC_Os01g11730	Os01g0216000	GDSL-like lipase/acylhydrolase, putative, expressed	7.19658	down	DOWN	Chr1	6340836	6344345	+	-	1	chr1_solexa12_1001592,6344106,6344333;	0	-	0	-	0	-
LOC_Os01g12080	Os01g0220200	plant-specific domain TIGR01589 family protein, putative, expressed	3.74674	down	DOWN	Chr1	6572023	6577171	-	-	1	chr1_solexa12_1001646,6575417,6575640;	0	-	0	-	0	-
LOC_Os01g12160	Os01g0221100	OsGH3.3 - Probable indole-3-acetic acid-amido synthetase, expressed	1.62333	down	DOWN	Chr1	6624963	6630463	-	-	1	chr1_solexa12_1001662,6628244,6628483;	1	chr1_solexa12_1001663 ,6630682,6631170;	0	-	0	-
LOC_Os01g12210	Os01g0221600	aluminum-activated malate transporter, putative, expressed	5.16049	down	DOWN	Chr1	6659149	6662582	+	-	0	-	0	-	0	-	0	-
LOC_Os01g12430	Os01g0224000	receptor-like protein kinase, putative, expressed	9.58409	up	UP	Chr1	6790657	6793346	-	-	0	-	0	-	0	-	0	-
LOC_Os01g12440	Os01g0224100	AP2 domain containing protein, expressed	1.07226	up	UP	Chr1	6813714	6815546	+	-	1	chr1_solexa12_1001698,6814450,6815057;	0	-	0	-	0	-
LOC_Os01g12580	Os01g0225600	late embryogenesis abundant protein, putative, expressed	88.1057	up	UP	Chr1	6922082	6923336	-	-	1	chr1_solexa12_1001729,6922939,6923252;	0	-	0	-	0	-
LOC_Os01g12650	Os01g0226300	reticulon domain containing protein, putative, expressed	1.24489	down	UP/DOWN	Chr1	6967620	6970164	+	-	0	-	0	-	0	-	0	-
LOC_Os01g12660	Os01g0226400	AAA-type ATPase family protein, putative, expressed	9.95344	up	UP	Chr1	6970861	6976710	-	-	1	chr1_solexa12_1001747,6975843,6976036;	0	-	0	-	0	-
LOC_Os01g12690	Os01g0226700	plant-specific domain TIGR01568 family protein, expressed	79.387	up	UP	Chr1	7009033	7010505	+	-	1	chr1_solexa12_1001759,7009764,7010189;	0	-	2	osa-miRf10273-akr osa-miRf11855-akr	0	-
LOC_Os01g12710	Os01g0227100	oxidoreductase, short chain dehydrogenase/reductase family domain containing protein, expressed	3.84502	up	UP	Chr1	7024297	7030610	+	-	0	-	0	-	0	-	0	-
LOC_Os01g12720	Os01g0227200	protein kinase domain containing protein, expressed	2.55373	up	UP	Chr1	7038103	7042925	+	-	0	-	0	-	0	-	0	-
LOC_Os01g12820	Os01g0228500	harpin-induced protein, putative, expressed	32.8577	up	UP	Chr1	7095374	7097654	-	-	1	chr1_solexa12_1001774,7095651,7096605;	1	chr1_solexa12_1001775 ,7097829,7098295;	34	osa-miR1436 osa-miR445a osa-miR445b osa-miR445c osa-miR445d osa-miR445e osa-miR445f osa-miR445g osa-miR445h osa-miR445i osa-miR818a osa-miR818b osa-miR818c osa-miR818d osa-miR818e osa-miRf10173-akr osa-miRf10212-akr osa-miRf10406-akr osa-miRf10571-akr osa-miRf10572-akr osa-miRf10710-akr osa-miRf10855-akr osa-miRf11059-akr osa-miRf11060-akr osa-miRf11202-akr osa-miRf11518-akr osa-miRf11603-akr osa…	8	osa-miR1436; osa-miR818a; osa-miR818b; osa-miR818c; osa-miR818d; osa-miR818e; osa-miR445d; osa-miR445a;
LOC_Os01g12830	Os01g0228600	erythronate-4-phosphate dehydrogenase domain containing protein, expressed	2.50299	up	UP	Chr1	7100013	7103266	-	-	1	chr1_solexa12_1001777,7101875,7102753;	0	-	0	-	0	-
LOC_Os01g12840	Os01g0228800	expressed protein	4.66838	up	UP	Chr1	7104273	7109141	-	-	1	chr1_solexa12_1001779,7106262,7106951;	0	-	1	osa-miRf10153-akr	0	-
LOC_Os01g12900	Os01g0229400	ras-related protein, putative, expressed	4.75406	down	DOWN	Chr1	7164594	7167419	-	-	4	chr1_solexa12_1001791,7164948,7165270;chr1_solexa12_1001792,7165465,7165945;chr1_solexa12_1001793,7166097,7166434;chr1_solexa12_1001794,7166844,7167101;	0	-	0	-	0	-
LOC_Os01g13080	Os01g0231700	60S acidic ribosomal protein, putative, expressed	2.33083	down	DOWN	Chr1	7278720	7280250	-	-	0	-	0	-	0	-	0	-
LOC_Os01g13120	Os01g0232000	aquaporin protein, putative, expressed	4.30422	down	DOWN	Chr1	7297672	7298971	+	-	0	-	1	chr1_solexa12_1001834 ,7296935,7297270;	0	-	0	-
LOC_Os01g13150	Os01g0232300	metallo-beta-lactamase family protein, putative, expressed	2.98984	down	DOWN	Chr1	7325145	7332536	+	-	2	chr1_solexa12_1001845,7326152,7326494;chr1_solexa12_1001846,7329688,7330061;	0	-	1	osa-miR446	1	osa-miR446;
LOC_Os01g13280	Os01g0233900	ubiquitin conjugating enzyme protein, putative, expressed	2.88552	up	UP	Chr1	7404888	7409640	-	-	1	chr1_solexa12_1001863,7408772,7409103;	1	chr1_solexa12_1001865 ,7410259,7410541;	1	osa-miRf10957-akr	0	-
LOC_Os01g13370	Os01g0234900	seven in absentia protein family domain containing protein, expressed	2.06733	up	UP	Chr1	7450837	7453683	-	-	2	chr1_solexa12_1001880,7451029,7451560;chr1_solexa12_1001881,7451789,7452150;	0	-	0	-	0	-
LOC_Os01g13390	Os01g0235100	expressed protein	2.12776	down	DOWN	Chr1	7457835	7459959	+	-	1	chr1_solexa12_1001882,7458406,7458670;	0	-	2	osa-miRf10406-akr osa-miRf11090-akr	0	-
LOC_Os01g13404	Os01g0235200	ATP binding protein, putative, expressed	1.18377	down	DOWN	Chr1	7460348	7465534	-	-	3	chr1_solexa12_1001883,7462832,7463218;chr1_solexa12_1001884,7463543,7463945;chr1_solexa12_1001885,7464141,7464797;	0	-	0	-	0	-
LOC_Os01g13460	Os01g0235700	helix-loop-helix DNA-binding domain containing protein, expressed	2.08958	up	UP	Chr1	7495057	7498391	-	-	2	chr1_solexa12_1001895,7495477,7495884;chr1_solexa12_1001896,7497246,7497507;	0	-	1	osa-miRf12002-akr	0	-
LOC_Os01g13560	Os01g0237000	membrane associated DUF588 domain containing protein, putative, expressed	3.02367	down	DOWN	Chr1	7588191	7589633	+	-	0	-	1	chr1_solexa12_1001922 ,7587426,7587729;	2	osa-miR1439 osa-miRf11090-akr	1	osa-miR1439;
LOC_Os01g13570	Os01g0237100	phosphoglycerate mutase, putative, expressed	6.25009	down	DOWN	Chr1	7590399	7592760	-	-	0	-	0	-	0	-	0	-
LOC_Os01g13610	Os01g0237500	isoflavone reductase homolog IRL, putative, expressed	6.28931	down	UP	Chr1	7619080	7624561	-	-	1	chr1_solexa12_1001938,7624135,7624395;	0	-	1	osa-miRf11842-akr	0	-
LOC_Os01g13690	Os01g0238500	ligA, putative, expressed	1.81926	up	UP	Chr1	7665101	7668163	+	-	1	chr1_solexa12_1001949,7666272,7666523;	0	-	2	osa-miRf10644-akr osa-miRf11213-akr	0	-
LOC_Os01g13740	Os01g0239000	myb-like DNA-binding domain containing protein, expressed	1.3586	down	DOWN	Chr1	7686884	7693987	-	-	1	chr1_solexa12_1001951,7691612,7692534;	0	-	0	-	0	-
LOC_Os01g13770	Os01g0239200	DUF250 domain containing protein, putative, expressed	1.41027	down	DOWN	Chr1	7718189	7722451	-	-	1	chr1_solexa12_1001959,7719505,7720506;	1	chr1_solexa12_1001960 ,7722646,7723173;	0	-	0	-
LOC_Os01g13930	Os01g0241000	expressed protein	2.8953	up	UP	Chr1	7804166	7805842	+	-	0	-	0	-	0	-	0	-
LOC_Os01g13940	Os01g0241100	expressed protein	1.59482	down	DOWN	Chr1	7806630	7810972	-	-	1	chr1_solexa12_1001985,7808273,7810006;	0	-	0	-	0	-
LOC_Os01g14050	Os01g0242600	C2 domain containing protein, putative, expressed	2.99635	up	UP	Chr1	7862001	7867812	-	-	0	-	1	chr1_solexa12_1002003 ,7868265,7868592;	0	-	0	-
LOC_Os01g14080	Os01g0243000	lipase class 3 family protein, putative, expressed	4.0885	up	UP	Chr1	7879931	7882632	-	-	1	chr1_solexa12_1002006,7880237,7880506;	0	-	0	-	0	-
LOC_Os01g14100	Os01g0243200	BT1 family protein, putative, expressed	5.95516	up	UP	Chr1	7894959	7900874	-	-	1	chr1_solexa12_1002007,7899790,7900106;	0	-	7	osa-miRf10162-akr osa-miRf11041-akr osa-miRf11051-akr osa-miRf11682-akr osa-miRf11693-akr osa-miRf11781-akr osa-miRf12024-akr	0	-
LOC_Os01g14140	Os01g0243700	X8 domain containing protein, expressed	3.61451	down	DOWN	Chr1	7928083	7929764	-	-	0	-	0	-	0	-	0	-
LOC_Os01g14390	Os01g0246300	expressed protein	1.00167	down	DOWN	Chr1	8058784	8059983	+	-	0	-	0	-	0	-	0	-
LOC_Os01g14410	Os01g0246400	early light-induced protein, chloroplast precursor, putative, expressed	2.7063	up	UP	Chr1	8061858	8062908	+	-	0	-	0	-	0	-	0	-
LOC_Os01g14440	Os01g0246700	WRKY1, expressed	4.48134	up	DOWN	Chr1	8084372	8087044	+	-	1	chr1_solexa12_1002043,8086283,8086730;	0	-	0	-	0	-
LOC_Os01g14670	Os01g0249200	Cupin domain containing protein, expressed	1.14083	down	DOWN	Chr1	8203765	8206969	-	-	1	chr1_solexa12_1002084,8204728,8205046;	0	-	0	-	0	-
LOC_Os01g14720	Os01g0249900	transcription regulator, putative, expressed	1.00829	down	UP	Chr1	8234625	8235833	-	-	0	-	0	-	0	-	0	-
LOC_Os01g14810	Os01g0250900	5-nucleotidase domain-containing protein, putative, expressed	1.23256	down	DOWN	Chr1	8275474	8283966	+	-	3	chr1_solexa12_1002099,8275877,8276234;chr1_solexa12_1002100,8276999,8277376;chr1_solexa12_1002101,8278415,8278766;	0	-	0	-	0	-
LOC_Os01g14850	Os01g0251400	MFS18 protein precursor, putative, expressed	1.75887	down	DOWN	Chr1	8305547	8306555	-	-	0	-	0	-	0	-	0	-
LOC_Os01g14950	Os01g0253300	importin subunit alpha, putative, expressed	1.43612	down	UP	Chr1	8382094	8387260	+	-	0	-	0	-	1	osa-miRf10070-akr	0	-
LOC_Os01g14970	Os01g0253500	expressed protein	1.00978	down	DOWN	Chr1	8394453	8395803	+	-	0	-	0	-	0	-	0	-
LOC_Os01g14980	Os01g0253600	RPA3 - Putative single-stranded DNA binding complex subunit 3, expressed	3.05028	down	DOWN	Chr1	8396498	8398622	-	-	2	chr1_solexa12_1002126,8396628,8396993;chr1_solexa12_1002127,8397468,8397908;	0	-	0	-	0	-
LOC_Os01g15000	Os01g0253900	lipase, putative, expressed	11.7474	up	UP	Chr1	8404247	8408377	+	-	2	chr1_solexa12_1002128,8405706,8405954;chr1_solexa12_1002129,8406978,8407556;	0	-	1	osa-miRf11024-akr	0	-
LOC_Os01g15039	Os01g0254300	pectinesterase, putative, expressed	1.01386	up	DOWN	Chr1	8447460	8451535	-	-	1	chr1_solexa12_1002149,8450696,8450954;	0	-	5	osa-miRf10994-akr osa-miRf11341-akr osa-miRf11682-akr osa-miRf11693-akr osa-miRf12024-akr	0	-
LOC_Os01g15270	Os01g0256500	expressed protein	2.47344	up	UP	Chr1	8545997	8546894	-	-	0	-	0	-	1	osa-miRf11516-akr	0	-
LOC_Os01g15320	Os01g0257100	RALFL9 - Rapid ALkalinization Factor RALF family protein precursor, expressed	3.19212	down	DOWN	Chr1	8577199	8577934	-	-	0	-	0	-	1	osa-miRf11880-akr	0	-
LOC_Os01g15340	Os01g0257300	flowering promoting factor-like 1, putative, expressed	3.97813	up	UP	Chr1	8586049	8586941	-	-	0	-	0	-	0	-	0	-
LOC_Os01g15448	Os01g0258600	expressed protein	2.39793	down	DOWN	Chr1	8657064	8658466	+	-	0	-	0	-	2	osa-miRf10885-akr osa-miRf11539-akr	0	-
LOC_Os01g15480	Os01g0259400	EMB3013, putative, expressed	2.10937	down	DOWN	Chr1	8691739	8699628	-	-	1	chr1_solexa12_1002212,8696806,8697020;	0	-	0	-	0	-
LOC_Os01g15580	Os01g0260500	disease resistance protein RGA2, putative, expressed	1.10606	down	DOWN	Chr1	8751071	8755448	+	-	1	chr1_solexa12_1002227,8751924,8752566;	0	-	2	osa-miRf10105-akr osa-miRf11765-akr	0	-
LOC_Os01g15610	Os01g0260800	expressed protein	2.07534	down	DOWN	Chr1	8770874	8773267	+	-	1	chr1_solexa12_1002229,8772185,8772251;	0	-	0	-	0	-
LOC_Os01g15640	Os01g0261200	no apical meristem protein, putative, expressed	2.45746	up	UP	Chr1	8792646	8797363	-	-	1	chr1_solexa12_1002233,8795185,8796250;	0	-	0	-	0	-
LOC_Os01g15770	Os01g0262500	transmembrane protein 136, putative, expressed	2.37861	down	DOWN	Chr1	8883238	8885407	+	-	2	chr1_solexa12_1002257,8883928,8884405;chr1_solexa12_1002258,8884645,8884878;	0	-	0	-	0	-
LOC_Os01g15800	Os01g0262900	expressed protein	1.00087	down	DOWN	Chr1	8900946	8901945	+	-	0	-	0	-	1	osa-miRf12029-akr	0	-
LOC_Os01g15830	Os01g0263300	peroxidase precursor, putative, expressed	1.13354	up	UP	Chr1	8917547	8919971	+	-	0	-	0	-	0	-	0	-
LOC_Os01g16030	Os01g0265100	ADP-ribosylation factor, putative, expressed	1.82103	down	UP	Chr1	9019841	9024052	-	-	0	-	0	-	0	-	0	-
LOC_Os01g16170	Os01g0266800	PQ loop repeat domain containing protein, expressed	3.43521	up	UP/DOWN	Chr1	9133519	9140430	-	-	1	chr1_solexa12_1002320,9137650,9138830;	1	chr1_solexa12_1002321 ,9140554,9141017;	0	-	0	-
LOC_Os01g16290	Os01g0268300	DNA gyrase subunit B, chloroplast/mitochondrial precursor, putative, expressed	2.32464	down	DOWN	Chr1	9225213	9237059	+	-	1	chr1_solexa12_1002350,9230960,9231212;	0	-	0	-	0	-
LOC_Os01g16310	Os01g0268600	glycosyl hydrolase, family 31, putative, expressed	1.30099	up	UP/DOWN	Chr1	9245577	9253454	+	-	3	chr1_solexa12_1002354,9247025,9247372;chr1_solexa12_1002355,9249284,9249512;chr1_solexa12_1002356,9252292,9253216;	0	-	0	-	0	-
LOC_Os01g16330	Os01g0268800	OsRhmbd2 - Putative Rhomboid homologue, expressed	2.46201	up	UP	Chr1	9259137	9264342	+	-	1	chr1_solexa12_1002358,9263230,9263647;	0	-	1	osa-miR808	1	osa-miR808;
LOC_Os01g16350	Os01g0269000	hydroxymethylglutaryl-CoA lyase, putative, expressed	4.22633	up	UP	Chr1	9268652	9272919	-	-	1	chr1_solexa12_1002360,9269809,9270233;	0	-	0	-	0	-
LOC_Os01g16450	Os01g0270300	peroxidase precursor, putative, expressed	1.04708	up	UP/DOWN	Chr1	9339815	9342304	+	-	0	-	1	chr1_solexa12_1002370 ,9339206,9339729;	0	-	0	-
LOC_Os01g16550	Os01g0271700	expressed protein	2.55079	down	DOWN	Chr1	9394361	9396460	-	-	0	-	0	-	0	-	0	-
LOC_Os01g16670	Os01g0273300	BSD domain-containing protein, putative, expressed	1.64884	up	UP	Chr1	9454976	9456923	+	-	1	chr1_solexa12_1002405,9455267,9455617;	0	-	1	osa-miR414	1	osa-miR414;
LOC_Os01g16900	Os01g0276100	dehydrogenase, putative, expressed	1.58474	up	UP	Chr1	9665409	9670237	+	-	0	-	0	-	0	-	0	-
LOC_Os01g16910	Os01g0276200	outer mitochondrial membrane porin, putative, expressed	2.16155	down	DOWN	Chr1	9670773	9675747	-	-	1	chr1_solexa12_1002473,9672890,9674625;	0	-	0	-	0	-
LOC_Os01g17160	Os01g0278950	OsSubt1 - Putative Subtilisin homologue, expressed	1.3993	up	DOWN	Chr1	9866424	9870864	+	-	2	chr1_solexa12_1002550,9867942,9868207;chr1_solexa12_1002551,9870210,9870617;	1	chr1_solexa12_1002549 ,9865816,9866165;	3	osa-miR1846a03p osa-miR1846b03p osa-miRf10632-akr	0	-
LOC_Os01g17170	Os01g0279100	magnesium-protoporphyrin IX monomethyl ester cyclase,chloroplast precursor, putative, expressed	5.10357	down	DOWN	Chr1	9874326	9876951	+	-	0	-	0	-	0	-	0	-
LOC_Os01g17214	Os01g0279400	major facilitator superfamily antiporter, putative, expressed	1.09913	up	DOWN	Chr1	9889548	9902738	-	-	6	chr1_solexa12_1002558,9890223,9890448;chr1_solexa12_1002559,9891669,9892006;chr1_solexa12_1002560,9893851,9894131;chr1_solexa12_1002561,9895596,9896444;chr1_solexa12_1002562,9900579,9900827;chr1_solexa12_1002563,9901373,9901715;	0	-	0	-	0	-
LOC_Os01g17250	Os01g0279800	BRASSINOSTEROID INSENSITIVE 1-associated receptor kinase 1 precursor, putative, expressed	2.19771	down	DOWN	Chr1	9917474	9921595	-	-	2	chr1_solexa12_1002568,9918672,9918989;chr1_solexa12_1002569,9919365,9919759;	1	chr1_solexa12_1002571 ,9922047,9922286;	0	-	0	-
LOC_Os01g17320	Os01g0280400	PPR repeat domain containing protein, putative, expressed	2.76284	down	DOWN	Chr1	9962629	9966966	+	-	0	-	0	-	1	osa-miRf10557-akr	0	-
LOC_Os01g18050	Os01g0282800	tubulin/FtsZ domain containing protein, putative, expressed	2.37181	down	DOWN	Chr1	10098282	10103021	-	-	1	chr1_solexa12_1002619,10101302,10101833;	0	-	2	osa-miRf10641-akr osa-miRf11729-akr	0	-
LOC_Os01g18080	Os01g0283300	retrotransposon protein, putative, unclassified, expressed	8.83752	up	UP	Chr1	10133857	10135806	+	-	0	-	0	-	1	osa-miRf10446-akr	0	-
LOC_Os01g18220	Os01g0284900	expressed protein	100.457	up	UP	Chr1	10200476	10203694	-	-	1	chr1_solexa12_1002651,10202124,10202485;	0	-	0	-	0	-
LOC_Os01g18240	Os01g0285300	MYB family transcription factor, putative, expressed	1.93947	down	UP	Chr1	10217247	10219696	-	-	0	-	0	-	0	-	0	-
LOC_Os01g18370	0	expressed protein	1.00923	down	UP	Chr1	10316083	10318509	-	-	1	chr1_solexa12_1002674,10317935,10318195;	1	chr1_solexa12_1002675 ,10318670,10319501;	1	osa-miR1848	1	osa-miR1848;
LOC_Os01g18440	Os01g0288100	OsMADS89 - MADS-box family gene with M-gamma type-box, expressed	1.17115	up	DOWN	Chr1	10366411	10367331	+	MBTI702	0	-	0	-	0	-	0	-
LOC_Os01g18530	0	expressed protein	1.00474	down	DOWN	Chr1	10431473	10432723	-	-	0	-	0	-	0	-	0	-
LOC_Os01g18630	Os01g0290000	aspartic proteinase oryzasin-1 precursor, putative, expressed	1.38604	down	DOWN	Chr1	10492039	10495723	-	-	0	-	0	-	0	-	0	-
LOC_Os01g18744	Os01g0291500	transferase family protein, putative, expressed	3.51219	down	DOWN	Chr1	10561328	10565325	-	-	0	-	0	-	1	osa-miRf11341-akr	0	-
LOC_Os01g19020	Os01g0294700	peroxidase precursor, putative, expressed	1.23499	down	UP	Chr1	10748603	10750234	-	-	0	-	0	-	0	-	0	-
LOC_Os01g19130	Os01g0295700	protein phosphatase 2C, putative, expressed	10.0312	up	UP	Chr1	10805496	10808081	-	-	0	-	0	-	0	-	0	-
LOC_Os01g19170	Os01g0296200	polygalacturonase, putative, expressed	3.72395	up	UP/DOWN	Chr1	10830045	10831911	+	-	2	chr1_solexa12_1002825,10830177,10830691;chr1_solexa12_1002826,10830824,10831307;	0	-	0	-	0	-
LOC_Os01g19240	Os01g0296900	integral membrane protein DUF6 containing protein, expressed	1.00057	down	DOWN	Chr1	10877635	10881693	+	-	0	-	0	-	1	osa-miRf10465-akr	0	-
LOC_Os01g19450	Os01g0300200	ATP-citrate synthase subunit 1, putative, expressed	1.44972	down	UP	Chr1	10999316	11006013	-	-	1	chr1_solexa12_1002876,11003739,11003945;	0	-	0	-	0	-
LOC_Os01g19770	Os01g0303300	mitochondrial import inner membrane translocase subunit Tim17, putative, expressed	26.161	up	UP	Chr1	11221765	11223653	-	-	1	chr1_solexa12_1002953,11223052,11223358;	1	chr1_solexa12_1002954 ,11223751,11224367;	0	-	0	-
LOC_Os01g19800	Os01g0303600	zinc finger, C3HC4 type, putative, expressed	8.40774	up	UP	Chr1	11231972	11234811	-	-	0	-	0	-	0	-	0	-
LOC_Os01g19820	Os01g0303800	universal stress protein domain containing protein, putative, expressed	2.27552	up	UP	Chr1	11245197	11246756	+	-	0	-	0	-	0	-	0	-
LOC_Os01g19880	Os01g0304400	expressed protein	4.81763	up	UP	Chr1	11283364	11284127	+	-	0	-	0	-	0	-	0	-
LOC_Os01g19940	Os01g0305200	expressed protein	4.98205	up	UP	Chr1	11316601	11320197	+	-	1	chr1_solexa12_1002981,11318279,11318524;	0	-	0	-	0	-
LOC_Os01g20780	Os01g0309100	anther-specific protein SF18 precursor, putative, expressed	10.4065	up	UP	Chr1	11585607	11586525	+	-	1	chr1_solexa12_1003065,11586027,11586312;	0	-	0	-	0	-
LOC_Os01g20830	Os01g0309800	heavy metal-associated domain containing protein, expressed	55.2123	down	DOWN	Chr1	11610848	11612708	+	-	0	-	0	-	0	-	0	-
LOC_Os01g20890	Os01g0310500	expressed protein	2.69699	down	DOWN	Chr1	11662723	11666347	+	-	1	chr1_solexa12_1003093,11664377,11664626;	0	-	0	-	0	-
LOC_Os01g20970	Os01g0311700	invertase/pectin methylesterase inhibitor family protein, putative, expressed	1.01195	down	UP	Chr1	11713728	11714442	+	-	0	-	0	-	0	-	0	-
LOC_Os01g21120	Os01g0313300	AP2 domain containing protein, expressed	8.79343	up	UP	Chr1	11783910	11785001	+	-	0	-	0	-	0	-	0	-
LOC_Os01g21144	Os01g0314000	expressed protein	6.71181	up	UP	Chr1	11800239	11803815	-	-	2	chr1_solexa12_1003137,11801100,11801290;chr1_solexa12_1003138,11802906,11803429;	0	-	2	osa-miR414 osa-miRf11691-akr	1	osa-miR414;
LOC_Os01g21250	Os01g0314800	late embryogenesis abundant protein, putative, expressed	4.13776	up	UP	Chr1	11863920	11864332	-	-	0	-	0	-	0	-	0	-
LOC_Os01g21410	Os01g0316500	expressed protein	3.35022	up	UP	Chr1	11953342	11955449	-	-	0	-	0	-	0	-	0	-
LOC_Os01g21420	Os01g0316550	pre-mRNA-splicing factor SF2, putative, expressed	8.31761	up	UP	Chr1	11957243	11964812	+	-	3	chr1_solexa12_1003197,11959626,11960038;chr1_solexa12_1003198,11960579,11960720;chr1_solexa12_1003199,11961528,11963062;	1	chr1_solexa12_1003196 ,11956273,11956487;	0	-	0	-
LOC_Os01g21630	Os01g0319000	pectinacetylesterase domain containing protein, expressed	6.2064	up	UP	Chr1	12117107	12123195	+	-	0	-	0	-	0	-	0	-
LOC_Os01g21960	Os01g0323000	serine/threonine-protein kinase, putative, expressed	1.0212	up	DOWN	Chr1	12326486	12331776	+	-	0	-	0	-	0	-	0	-
LOC_Os01g21970	Os01g0323100	protein kinase, putative, expressed	1.1399	up	DOWN	Chr1	12332795	12337227	-	-	1	chr1_solexa12_1003311,12335913,12336634;	0	-	0	-	0	-
LOC_Os01g21990	Os01g0323300	CRS2-associated factor 2, chloroplast precursor, putative, expressed	5.2007	down	DOWN	Chr1	12344460	12351233	+	-	2	chr1_solexa12_1003315,12345015,12345590;chr1_solexa12_1003316,12349601,12349894;	0	-	0	-	0	-
LOC_Os01g22010	Os01g0323600	S-adenosylmethionine synthetase, putative, expressed	1.03885	down	UP	Chr1	12363709	12366314	-	-	2	chr1_solexa12_1003321,12364324,12365118;chr1_solexa12_1003322,12365407,12365901;	0	-	0	-	0	-
LOC_Os01g22249	Os01g0326100	peroxidase precursor, putative, expressed	5.84305	down	DOWN	Chr1	12509592	12519255	+	-	0	-	1	chr1_solexa12_1003382 ,12508927,12509163;	0	-	0	-
LOC_Os01g22520	Os01g0328700	dihydrolipoyl dehydrogenase 1, mitochondrial precursor, putative, expressed	1.11554	down	DOWN	Chr1	12654852	12658475	-	-	3	chr1_solexa12_1003421,12655958,12656784;chr1_solexa12_1003422,12656940,12657339;chr1_solexa12_1003423,12657529,12657844;	0	-	0	-	0	-
LOC_Os01g22600	Os01g0329400	mitochondrial carrier protein, putative, expressed	5.97578	up	UP	Chr1	12704700	12709808	-	-	1	chr1_solexa12_1003437,12708397,12708509;	0	-	0	-	0	-
LOC_Os01g22660	Os01g0330100	GDSL-like lipase/acylhydrolase, putative, expressed	2.25476	up	UP	Chr1	12742056	12746046	+	-	1	chr1_solexa12_1003446,12744722,12744879;	0	-	1	osa-miRf10947-akr	0	-
LOC_Os01g22900	Os01g0332100	neutral/alkaline invertase, putative, expressed	5.05403	up	UP	Chr1	12870228	12874264	+	-	3	chr1_solexa12_1003484,12871162,12871632;chr1_solexa12_1003485,12871928,12872476;chr1_solexa12_1003486,12872951,12873622;	0	-	0	-	0	-
LOC_Os01g22980	Os01g0332800	OsSCP3 - Putative Serine Carboxypeptidase homologue, expressed	12.5615	down	DOWN	Chr1	12914948	12919210	-	-	1	chr1_solexa12_1003501,12917517,12917787;	0	-	0	-	0	-
LOC_Os01g22990	Os01g0332900	acidic leucine-rich nuclear phosphoprotein 32-related protein 1, putative, expressed	2.38185	down	DOWN	Chr1	12921466	12924802	-	-	0	-	1	chr1_solexa12_1003503 ,12925266,12925527;	3	osa-miR414 osa-miRf11613-akr osa-miRf12029-akr	1	osa-miR414;
LOC_Os01g24050	Os01g0343100	expressed protein	1.00511	down	DOWN	Chr1	13550372	13556984	+	-	1	chr1_solexa12_1003736,13551757,13552612;	1	chr1_solexa12_1003735 ,13549878,13550103;	6	osa-miRf10441-akr osa-miRf10446-akr osa-miRf10876-akr osa-miRf11003-akr osa-miRf11217-akr osa-miRf11509-akr	0	-
LOC_Os01g24470	Os01g0347000	PHS1, putative, expressed	1.00333	down	DOWN	Chr1	13794686	13799906	+	-	0	-	0	-	1	osa-miRf12053-akr	0	-
LOC_Os01g24700	Os01g0348800	expressed protein	13.7879	up	UP	Chr1	13899523	13900729	-	-	0	-	0	-	0	-	0	-
LOC_Os01g24710	Os01g0348900	jacalin-like lectin domain containing protein, expressed	2.00392	up	UP	Chr1	13903153	13904729	-	-	0	-	0	-	0	-	0	-
LOC_Os01g25720	Os01g0359400	disease resistance protein RGA4, putative, expressed	1.00565	down	DOWN	Chr1	14571837	14581967	-	-	2	chr1_solexa12_1004104,14576897,14577318;chr1_solexa12_1004105,14577676,14579957;	0	-	1	osa-miRf11355-akr	0	-
LOC_Os01g25800	Os01g0360150	expressed protein	1.00628	down	DOWN	Chr1	14611303	14611896	+	-	0	-	0	-	0	-	0	-
LOC_Os01g25820	Os01g0360200	respiratory burst oxidase, putative, expressed	1.83236	down	DOWN	Chr1	14621295	14627937	-	-	3	chr1_solexa12_1004118,14623963,14624504;chr1_solexa12_1004119,14624547,14624838;chr1_solexa12_1004120,14626100,14627578;	0	-	0	-	0	-
LOC_Os01g25920	Os01g0361000	expressed protein	60.6791	up	UP	Chr1	14702305	14705998	-	-	2	chr1_solexa12_1004151,14705118,14705521;chr1_solexa12_1004152,14705591,14705926;	0	-	2	osa-miR414 osa-miRf10361-akr	1	osa-miR414;
LOC_Os01g26070	Os01g0362400	expressed protein	1.00595	up	UP	Chr1	14769271	14769883	+	-	0	-	0	-	0	-	0	-
LOC_Os01g26120	Os01g0363300	membrane associated DUF588 domain containing protein, putative, expressed	4.14234	up	UP	Chr1	14793093	14797228	+	-	0	-	0	-	1	osa-miRf10123-akr	0	-
LOC_Os01g26130	Os01g0363500	expressed protein	2.89896	up	UP	Chr1	14799300	14801932	+	-	0	-	0	-	0	-	0	-
LOC_Os01g26210	Os01g0364400	OsWAK6 - OsWAK receptor-like protein kinase, expressed	1.01222	down	DOWN	Chr1	14856098	14858270	-	-	0	-	0	-	0	-	0	-
LOC_Os01g27170	Os01g0369300	potassium transporter, putative, expressed	1.18353	up	DOWN	Chr1	15151960	15157245	-	-	0	-	0	-	0	-	0	-
LOC_Os01g27210	Os01g0369700	glutathione S-transferase, putative, expressed	3.31881	up	UP	Chr1	15170345	15171860	-	-	0	-	0	-	0	-	0	-
LOC_Os01g27230	Os01g0369900	12-oxophytodienoate reductase, putative, expressed	5.10882	up	UP/DOWN	Chr1	15185076	15188301	-	-	0	-	0	-	0	-	0	-
LOC_Os01g27360	Os01g0371200	glutathione S-transferase, putative, expressed	1.09726	up	DOWN	Chr1	15281130	15283073	-	-	0	-	0	-	0	-	0	-
LOC_Os01g27720	Os01g0374900	E3 ubiquitin-protein ligase MGRN1, putative, expressed	1.61749	up	DOWN	Chr1	15453620	15457813	+	-	0	-	0	-	1	osa-miRf10361-akr	0	-
LOC_Os01g27880	Os01g0376700	sucrose-phosphatase, putative, expressed	1.98218	down	DOWN	Chr1	15568776	15573377	-	-	2	chr1_solexa12_1004301,15571640,15571864;chr1_solexa12_1004302,15573076,15573210;	0	-	0	-	0	-
LOC_Os01g27990	Os01g0377700	NPL4, putative, expressed	1.37388	up	DOWN	Chr1	15644812	15649520	+	-	2	chr1_solexa12_1004324,15646165,15647520;chr1_solexa12_1004325,15648311,15648617;	1	chr1_solexa12_1004323 ,15643915,15644173;	1	osa-miRf10361-akr	0	-
LOC_Os01g28030	Os01g0378100	peroxidase precursor, putative, expressed	4.73835	up	UP	Chr1	15672566	15676615	-	-	1	chr1_solexa12_1004333,15675732,15676495;	0	-	0	-	0	-
LOC_Os01g28450	Os01g0382000	SCP-like extracellular protein, expressed	1.01382	down	UP	Chr1	15934491	15935319	+	-	0	-	0	-	0	-	0	-
LOC_Os01g28840	Os01g0385400	C4-dicarboxylate transporter/malic acid transport protein, expressed	15.2304	up	UP	Chr1	16151540	16154058	-	-	0	-	0	-	0	-	0	-
LOC_Os01g28970	Os01g0386500	retrotransposon protein, putative, Ty3-gypsy subclass, expressed	1.00234	up	UP	Chr1	16224929	16226730	-	-	0	-	0	-	0	-	0	-
LOC_Os01g29280	Os01g0389200	expressed protein	1.79513	up	UP	Chr1	16415041	16416138	+	-	0	-	0	-	0	-	0	-
LOC_Os01g31360	Os01g0497801	expressed protein	2.07893	up	UP	Chr1	17151655	17157856	+	-	1	chr1_solexa12_1004874,17155899,17156108;	0	-	0	-	0	-
LOC_Os01g31370	Os01g0498300	glycosyltransferase, putative, expressed	1.91656	up	UP	Chr1	17159673	17161710	-	-	1	chr1_solexa12_1004876,17159876,17160108;	0	-	0	-	0	-
LOC_Os01g31610	Os01g0500900	tyrosyl-tRNA synthetase, putative, expressed	2.21299	down	DOWN	Chr1	17301967	17303723	+	-	0	-	0	-	1	osa-miRf11495-akr	0	-
LOC_Os01g31690	Os01g0501800	oxygen-evolving enhancer protein 1, chloroplast precursor, putative, expressed	2.3016	down	DOWN	Chr1	17349311	17350816	+	-	1	chr1_solexa12_1004960,17349714,17350114;	0	-	0	-	0	-
LOC_Os01g31760	Os01g0502300	acyl-ACP thioesterase, putative, expressed	1.00632	up	DOWN	Chr1	17384240	17389590	+	-	0	-	2	chr1_solexa12_1004978 ,17383279,17383526; chr1_solexa12_1004979 ,17383691,17383804;	1	osa-miRf10714-akr	0	-
LOC_Os01g31860	0	hypothetical protein	1.0019	down	UP	Chr1	17453131	17453471	+	-	0	-	0	-	0	-	0	-
LOC_Os01g31870	Os01g0503400	natural resistance-associated macrophage protein, putative, expressed	3.47688	down	DOWN	Chr1	17454023	17465049	-	-	3	chr1_solexa12_1005009,17460928,17461195;chr1_solexa12_1005010,17463782,17464224;chr1_solexa12_1005011,17464563,17464802;	1	chr1_solexa12_1005012 ,17465297,17465626;	2	osa-miRf10603-akr osa-miRf11276-akr	0	-
LOC_Os01g32364	Os01g0508000	Os1bglu1 - beta-mannosidase/glucosidase homologue, expressed	1.07882	up	UP	Chr1	17756051	17765020	+	-	3	chr1_solexa12_1005136,17757004,17757595;chr1_solexa12_1005137,17758788,17759224;chr1_solexa12_1005138,17762795,17763131;	0	-	2	osa-miRf10649-akr osa-miRf11159-akr	0	-
LOC_Os01g32560	Os01g0509400	expressed protein	1.06469	down	DOWN	Chr1	17859771	17860643	-	-	0	-	0	-	0	-	0	-
LOC_Os01g32670	Os01g0510200	expressed protein	3.42217	up	UP	Chr1	17911523	17912150	-	-	0	-	0	-	1	osa-miRf10619-akr	0	-
LOC_Os01g32770	Os01g0511000	DUF260 domain containing protein, putative, expressed	1.98384	up	UP	Chr1	17975816	17977327	-	-	1	chr1_solexa12_1005219,17975911,17975983;	0	-	0	-	0	-
LOC_Os01g32780	Os01g0511100	universal stress protein domain containing protein, putative, expressed	28.175	up	UP	Chr1	17990828	17993764	-	-	1	chr1_solexa12_1005224,17992038,17992554;	0	-	0	-	0	-
LOC_Os01g32790	Os01g0511200	expressed protein	2.35006	down	DOWN	Chr1	17994549	17997769	-	-	2	chr1_solexa12_1005226,17994749,17994904;chr1_solexa12_1005227,17996129,17996842;	1	chr1_solexa12_1005229 ,17998418,17998656;	0	-	0	-
LOC_Os01g32980	Os01g0513200	mitochondrial carrier protein, putative, expressed	2.71644	up	UP	Chr1	18101551	18111348	-	-	1	chr1_solexa12_1005267,18104528,18104970;	0	-	0	-	0	-
LOC_Os01g33000	Os01g0513400	expressed protein	7.18833	up	UP	Chr1	18124929	18128894	+	-	2	chr1_solexa12_1005275,18127258,18127669;chr1_solexa12_1005276,18127909,18128316;	0	-	0	-	0	-
LOC_Os01g33080	Os01g0514600	fimbrin-like protein 2, putative, expressed	2.37892	down	DOWN	Chr1	18186985	18193374	+	-	0	-	0	-	0	-	0	-
LOC_Os01g33800	Os01g0521500	heat shock protein DnaJ, putative, expressed	1.02941	up	DOWN	Chr1	18600976	18611575	+	-	2	chr1_solexa12_1005448,18609887,18610457;chr1_solexa12_1005449,18610708,18611380;	0	-	27	osa-miR209303p osa-miRf10121-akr osa-miRf10216-akr osa-miRf10306-akr osa-miRf10309-akr osa-miRf10358-akr osa-miRf10359-akr osa-miRf10472-akr osa-miRf10594-akr osa-miRf10635-akr osa-miRf10816-akr osa-miRf10836-akr osa-miRf10837-akr osa-miRf10838-akr osa-miRf11027-akr osa-miRf11063-akr osa-miRf11157-akr osa-miRf11164-akr osa-miRf11262-akr osa-miRf11365-akr osa-miRf11417-akr osa-miRf11558-akr osa-mi…	0	-
LOC_Os01g33820	0	expressed protein	1.01142	down	DOWN	Chr1	18617450	18617898	+	-	0	-	1	chr1_solexa12_1005452 ,18617152,18617332;	0	-	0	-
LOC_Os01g34790	Os01g0532300	expressed protein	1.1952	up	DOWN	Chr1	19200085	19201308	-	-	1	chr1_solexa12_1005657,19200785,19201255;	0	-	1	osa-miRf10273-akr	0	-
LOC_Os01g34850	Os01g0532600	OsHKT2;3 - Na+ transporter, expressed	3.11041	down	DOWN	Chr1	19242042	19243853	+	-	0	-	0	-	0	-	0	-
LOC_Os01g34920	Os01g0533400	beta-galactosidase precursor, putative, expressed	1.01378	down	UP	Chr1	19295569	19302138	-	-	5	chr1_solexa12_1005706,19296865,19298187;chr1_solexa12_1005707,19298270,19299317;chr1_solexa12_1005708,19299548,19299717;chr1_solexa12_1005709,19300141,19300409;chr1_solexa12_1005710,19300732,19301122;	0	-	0	-	0	-
LOC_Os01g35040	Os01g0534800	ZOS1-09 - C2H2 zinc finger protein, expressed	3.45943	up	UP	Chr1	19389831	19392858	+	-	3	chr1_solexa12_1005748,19390248,19390717;chr1_solexa12_1005749,19390785,19391047;chr1_solexa12_1005750,19391226,19391496;	1	chr1_solexa12_1005747 ,19389487,19389744;	0	-	0	-
LOC_Os01g35050	Os01g0534900	early-responsive to dehydration protein-related, putative, expressed	1.37779	down	UP	Chr1	19394462	19405480	-	-	7	chr1_solexa12_1005753,19395964,19396764;chr1_solexa12_1005754,19397079,19397317;chr1_solexa12_1005755,19397445,19397697;chr1_solexa12_1005756,19398460,19398802;chr1_solexa12_1005757,19401624,19401800;chr1_solexa12_1005758,19402063,19402285;chr1_solexa12_1005759,19402831,19403625;	0	-	0	-	0	-
LOC_Os01g35184	Os01g0536000	CAMK_KIN1/SNF1/Nim1_like.10 - CAMK includes calcium/calmodulin depedent protein kinases, expressed	1.27559	down	DOWN	Chr1	19469262	19477606	-	-	5	chr1_solexa12_1005781,19469799,19470658;chr1_solexa12_1005782,19474518,19474657;chr1_solexa12_1005783,19474870,19475131;chr1_solexa12_1005784,19475335,19475565;chr1_solexa12_1005785,19475810,19476269;	0	-	0	-	0	-
LOC_Os01g36390	Os01g0544450	MCM4 - Putative minichromosome maintenance MCM complex subunit 4, expressed	4.46842	down	DOWN	Chr1	20192025	20197004	+	-	2	chr1_solexa12_1006029,20194212,20194991;chr1_solexa12_1006030,20195060,20195691;	0	-	0	-	0	-
LOC_Os01g36580	Os01g0546400	auxin-induced protein 5NG4, putative, expressed	1.69516	down	DOWN	Chr1	20299522	20302467	-	-	0	-	0	-	0	-	0	-
LOC_Os01g36600	Os01g0546500	PPR repeat domain containing protein, putative, expressed	4.89474	down	DOWN	Chr1	20312945	20314180	-	-	0	-	0	-	1	osa-miRf11242-akr	0	-
LOC_Os01g36790	Os01g0548600	TKL_IRAK_DUF26-lf.2 - DUF26 kinases have homology to DUF26 containing loci, expressed	7.70616	up	UP	Chr1	20464606	20469249	-	-	5	chr1_solexa12_1006122,20465682,20465942;chr1_solexa12_1006123,20466441,20466854;chr1_solexa12_1006124,20467013,20467333;chr1_solexa12_1006125,20467949,20468417;chr1_solexa12_1006126,20468506,20469214;	0	-	1	osa-miR435	1	osa-miR435;
LOC_Os01g37040	Os01g0551000	retrotransposon protein, putative, Ty1-copia subclass, expressed	2.00485	up	UP	Chr1	20662990	20665064	+	-	0	-	0	-	0	-	0	-
LOC_Os01g37050	Os01g0551100	ribonuclease III domain protein, putative, expressed	2.16898	down	DOWN	Chr1	20665462	20671097	-	-	0	-	0	-	0	-	0	-
LOC_Os01g37130	Os01g0552300	protein phosphatase 2C, putative, expressed	3.00128	down	DOWN	Chr1	20738583	20742431	+	-	2	chr1_solexa12_1006224,20739924,20740592;chr1_solexa12_1006225,20741542,20741796;	0	-	0	-	0	-
LOC_Os01g37470	Os01g0555200	asp/Glu racemase, putative, expressed	2.37181	down	DOWN	Chr1	20938332	20941357	-	-	0	-	0	-	0	-	0	-
LOC_Os01g37490	Os01g0555600	dynein light chain type 1 domain containing protein, expressed	4.7271	down	DOWN	Chr1	20950401	20951941	-	-	3	chr1_solexa12_1006287,20950439,20950837;chr1_solexa12_1006288,20950934,20951167;chr1_solexa12_1006289,20951326,20951596;	0	-	0	-	0	-
LOC_Os01g37590	Os01g0556700	peptide transporter PTR2, putative, expressed	1.42425	down	DOWN	Chr1	21038806	21041083	+	-	1	chr1_solexa12_1006311,21040579,21040833;	0	-	2	osa-miRf10049-akr osa-miRf10051-akr	0	-
LOC_Os01g37630	Os01g0557100	esterase, putative, expressed	1.31443	up	DOWN	Chr1	21056631	21058040	-	-	0	-	0	-	3	osa-miRf10518-akr osa-miRf10806-akr osa-miRf11785-akr	0	-
LOC_Os01g37690	Os01g0557500	sodium/calcium exchanger protein, putative, expressed	5.41637	down	DOWN	Chr1	21071370	21076730	-	-	3	chr1_solexa12_1006319,21072015,21072529;chr1_solexa12_1006320,21072926,21073161;chr1_solexa12_1006321,21075697,21076141;	0	-	1	osa-miRf11158-akr	0	-
LOC_Os01g37800	Os01g0558600	ras-related protein, putative, expressed	2.16458	up	UP	Chr1	21143775	21146236	-	-	1	chr1_solexa12_1006361,21145350,21145653;	0	-	0	-	0	-
LOC_Os01g37832	Os01g0559000	thioredoxin, putative, expressed	8.16859	up	UP	Chr1	21167873	21172661	+	-	4	chr1_solexa12_1006371,21168487,21168894;chr1_solexa12_1006372,21169333,21169952;chr1_solexa12_1006373,21170537,21171076;chr1_solexa12_1006374,21171762,21171914;	0	-	0	-	0	-
LOC_Os01g37910	Os01g0559600	vacuolar-processing enzyme precursor, putative, expressed	2.62246	down	DOWN	Chr1	21230393	21234929	+	-	1	chr1_solexa12_1006398,21231074,21231301;	0	-	0	-	0	-
LOC_Os01g38380	Os01g0564600	plant protein of unknown function domain containing protein, expressed	1.00367	down	DOWN	Chr1	21555564	21556757	-	-	0	-	0	-	0	-	0	-
LOC_Os01g38530	Os01g0566050	ELF3 protein, putative, expressed	3.39939	up	UP	Chr1	21637031	21643111	-	-	0	-	0	-	0	-	0	-
LOC_Os01g38620	Os01g0566900	3-5 exonuclease/ nucleic acid binding protein, putative, expressed	1.56415	down	UP	Chr1	21698949	21704210	-	-	4	chr1_solexa12_1006522,21699822,21700176;chr1_solexa12_1006523,21700378,21701410;chr1_solexa12_1006524,21701672,21701969;chr1_solexa12_1006525,21702626,21703076;	0	-	0	-	0	-
LOC_Os01g38970	Os01g0570700	carbamoyl-phosphate synthase large chain, putative, expressed	1.82425	down	DOWN	Chr1	21892788	21897947	+	-	3	chr1_solexa12_1006597,21894012,21894259;chr1_solexa12_1006598,21894308,21895099;chr1_solexa12_1006599,21895413,21896580;	0	-	0	-	0	-
LOC_Os01g38980	Os01g0570800	calmodulin-binding protein, putative, expressed	1.44208	up	UP	Chr1	21900045	21903309	-	-	2	chr1_solexa12_1006601,21900137,21900610;chr1_solexa12_1006602,21901966,21902817;	0	-	1	osa-miRf10105-akr	0	-
LOC_Os01g38990	Os01g0571000	mitochondrial carrier protein, putative, expressed	2.83661	up	UP	Chr1	21917966	21921710	+	-	1	chr1_solexa12_1006613,21919320,21919880;	1	chr1_solexa12_1006612 ,21917340,21917743;	0	-	0	-
LOC_Os01g39020	Os01g0571300	HSF-type DNA-binding domain containing protein, expressed	53.4622	up	UP	Chr1	21938865	21941839	+	-	0	-	0	-	0	-	0	-
LOC_Os01g39030	0	expressed protein	1.00194	down	UP	Chr1	21942244	21942708	+	-	0	-	0	-	0	-	0	-
LOC_Os01g39040	Os01g0571500	DUF260 domain containing protein, putative, expressed	1.00047	down	DOWN	Chr1	21944097	21945426	-	-	0	-	0	-	1	osa-miRf11073-akr	0	-
LOC_Os01g39060	Os01g0571700	expressed protein	1.22142	down	UP	Chr1	21955893	21963353	+	-	1	chr1_solexa12_1006629,21962153,21962459;	0	-	2	osa-miRf10627-akr osa-miRf10964-akr	0	-
LOC_Os01g39310	Os01g0575000	SEY1, putative, expressed	2.29537	up	UP	Chr1	22120317	22128727	+	-	0	-	0	-	0	-	0	-
LOC_Os01g39330	Os01g0575200	helix-loop-helix DNA-binding domain containing protein, expressed	1.4604	up	UP	Chr1	22138043	22142486	+	-	0	-	0	-	0	-	0	-
LOC_Os01g39600	Os01g0577600	expressed protein	3.51256	down	DOWN	Chr1	22337346	22341545	-	-	3	chr1_solexa12_1006731,22337526,22338277;chr1_solexa12_1006732,22338392,22338865;chr1_solexa12_1006733,22340417,22340849;	0	-	0	-	0	-
LOC_Os01g39790	Os01g0579900	esterase/lipase/thioesterase, putative, expressed	2.46073	down	DOWN	Chr1	22439033	22442003	-	-	2	chr1_solexa12_1006771,22439596,22439960;chr1_solexa12_1006772,22440567,22440998;	0	-	0	-	0	-
LOC_Os01g39830	Os01g0580200	beta-galactosidase, putative, expressed	1.15905	up	DOWN	Chr1	22466546	22472589	+	-	0	-	0	-	1	osa-miRf10097-akr	0	-
LOC_Os01g39860	Os01g0580500	1-aminocyclopropane-1-carboxylate oxidase protein, putative, expressed	1.00839	down	DOWN	Chr1	22489496	22491483	+	-	0	-	0	-	1	osa-miRf10273-akr	0	-
LOC_Os01g40094	Os01g0583100	protein phosphatase 2C, putative, expressed	25.203	up	UP	Chr1	22617780	22624147	+	-	3	chr1_solexa12_1006830,22619046,22619314;chr1_solexa12_1006831,22619422,22619789;chr1_solexa12_1006832,22621246,22621563;	0	-	1	osa-miRf11390-akr	0	-
LOC_Os01g40150	Os01g0583700	eukaryotic translation initiation factor 5B, putative, expressed	1.00222	down	DOWN	Chr1	22645023	22650145	+	-	2	chr1_solexa12_1006847,22647259,22647652;chr1_solexa12_1006848,22648966,22649234;	1	chr1_solexa12_1006846 ,22644302,22644807;	2	osa-miR528 osa-miRf11613-akr	1	osa-miR528;
LOC_Os01g40190	Os01g0584100	retrotransposon protein, putative, unclassified, expressed	8.35496	up	UP	Chr1	22675935	22678621	+	-	0	-	0	-	0	-	0	-
LOC_Os01g40250	Os01g0584800	down-regulated in metastasis family protein, expressed	2.59402	down	DOWN	Chr1	22709587	22728525	+	-	6	chr1_solexa12_1006872,22709908,22710010;chr1_solexa12_1006873,22710367,22710943;chr1_solexa12_1006874,22717278,22717538;chr1_solexa12_1006875,22719660,22719793;chr1_solexa12_1006876,22720457,22720708;chr1_solexa12_1006877,22726552,22728307;	0	-	2	osa-miRf10477-akr osa-miRf10662-akr	0	-
LOC_Os01g40280	Os01g0585100	integral membrane protein, putative, expressed	10.8504	up	UP	Chr1	22742519	22747184	+	-	2	chr1_solexa12_1006884,22742712,22743133;chr1_solexa12_1006885,22745157,22745943;	1	chr1_solexa12_1006883 ,22741562,22741818;	0	-	0	-
LOC_Os01g40610	Os01g0588700	coiled-coil domain-containing protein, putative, expressed	2.11746	up	UP	Chr1	22931927	22937272	+	-	0	-	0	-	1	osa-miR414	1	osa-miR414;
LOC_Os01g40870	Os01g0591300	aldehyde dehydrogenase, putative, expressed	5.41439	down	DOWN	Chr1	23113645	23119715	+	-	2	chr1_solexa12_1006991,23113992,23114870;chr1_solexa12_1006992,23115761,23116037;	1	chr1_solexa12_1006990 ,23113274,23113532;	0	-	0	-
LOC_Os01g40980	Os01g0592900	helicase, putative, expressed	1.98498	down	UP	Chr1	23174817	23186976	-	-	2	chr1_solexa12_1007015,23175369,23175699;chr1_solexa12_1007016,23182779,23183028;	0	-	1	osa-miRf10298-akr	0	-
LOC_Os01g41010	Os01g0593200	DUF581 domain containing protein, expressed	1.54775	up	DOWN	Chr1	23224233	23226650	+	-	1	chr1_solexa12_1007030,23225475,23225907;	0	-	0	-	0	-
LOC_Os01g41140	Os01g0594500	THION18 - Plant thionin family protein precursor, expressed	1.00368	down	DOWN	Chr1	23291659	23292667	-	-	0	-	0	-	0	-	0	-
LOC_Os01g41170	Os01g0594900	THION27 - Plant thionin family protein precursor, expressed	1.01202	down	DOWN	Chr1	23311171	23312581	-	-	1	chr1_solexa12_1007052,23312005,23312275;	0	-	0	-	0	-
LOC_Os01g41420	Os01g0597600	transmembrane amino acid transporter protein, putative, expressed	1.0314	down	UP	Chr1	23447260	23450935	+	-	0	-	0	-	0	-	0	-
LOC_Os01g41600	Os01g0599900	Sad1 / UNC-like C-terminal domain containing protein, putative, expressed	1.00552	down	DOWN	Chr1	23551970	23554252	+	-	0	-	0	-	1	osa-miRf10223-akr	0	-
LOC_Os01g41870	Os01g0602800	protein kinase, putative, expressed	4.75086	down	DOWN	Chr1	23727761	23733080	+	-	3	chr1_solexa12_1007159,23729862,23730238;chr1_solexa12_1007160,23730373,23730782;chr1_solexa12_1007161,23730936,23731192;	0	-	1	osa-miRf10863-akr	0	-
LOC_Os01g41880	Os01g0603000	hyaluronan/mRNA binding family domain containing protein, expressed	2.55739	down	DOWN	Chr1	23740813	23744995	-	-	0	-	0	-	0	-	0	-
LOC_Os01g42140	Os01g0606133	expressed protein	4.9057	up	UP	Chr1	23886843	23888222	-	-	0	-	0	-	0	-	0	-
LOC_Os01g42190	Os01g0606900	heat shock protein DnaJ, putative, expressed	15.3844	up	UP	Chr1	23911517	23913299	+	-	0	-	0	-	0	-	0	-
LOC_Os01g42280	Os01g0607800	pentatricopeptide, putative, expressed	3.48206	down	UP	Chr1	23969757	23972311	+	-	1	chr1_solexa12_1007238,23970668,23970971;	0	-	1	osa-miRf10644-akr	0	-
LOC_Os01g42320	Os01g0608300	aspartic proteinase nepenthesin-2 precursor, putative, expressed	1.10467	down	DOWN	Chr1	24015673	24019941	+	-	4	chr1_solexa12_1007251,24016776,24017170;chr1_solexa12_1007252,24017580,24017819;chr1_solexa12_1007253,24017914,24018685;chr1_solexa12_1007254,24019065,24019208;	0	-	0	-	0	-
LOC_Os01g42330	Os01g0608400	retrotransposon protein, putative, unclassified, expressed	1.00402	down	UP	Chr1	24022059	24027535	-	-	4	chr1_solexa12_1007255,24022606,24023150;chr1_solexa12_1007256,24023346,24023882;chr1_solexa12_1007257,24024126,24025722;chr1_solexa12_1007259,24025991,24026143;	0	-	1	osa-miR444d.3	0	-
LOC_Os01g42380	Os01g0609300	pleiotropic drug resistance protein, putative, expressed	13.3176	up	UP	Chr1	24075065	24082181	-	-	5	chr1_solexa12_1007271,24075817,24076118;chr1_solexa12_1007272,24078669,24078966;chr1_solexa12_1007273,24079861,24080116;chr1_solexa12_1007274,24081385,24081782;chr1_solexa12_1007275,24081857,24082084;	0	-	3	osa-miR815a osa-miR815b osa-miR815c	3	osa-miR815b; osa-miR815a; osa-miR815c;
LOC_Os01g42410	Os01g0609900	pleiotropic drug resistance protein, putative, expressed	1.53044	up	UP	Chr1	24107080	24115143	-	-	2	chr1_solexa12_1007284,24108726,24109352;chr1_solexa12_1007285,24114397,24114710;	0	-	0	-	0	-
LOC_Os01g42510	Os01g0610800	expressed protein	1.37325	down	UP	Chr1	24168245	24171441	-	-	0	-	0	-	1	osa-miRf10692-akr	0	-
LOC_Os01g42770	Os01g0613300	expressed protein	1.28709	down	DOWN	Chr1	24341214	24343585	+	-	0	-	0	-	0	-	0	-
LOC_Os01g42840	Os01g0614800	expressed protein	1.00137	down	DOWN	Chr1	24380082	24380597	+	-	0	-	0	-	1	osa-miRf11025-akr	0	-
LOC_Os01g42850	Os01g0614900	ThiF family domain containing protein, putative, expressed	3.4749	up	UP	Chr1	24380636	24386687	-	-	3	chr1_solexa12_1007365,24380672,24381118;chr1_solexa12_1007366,24381530,24381813;chr1_solexa12_1007367,24384382,24384895;	0	-	1	osa-miRf10984-akr	0	-
LOC_Os01g42970	Os01g0616400	zinc finger C-x8-C-x5-C-x3-H type family protein, expressed	1.55291	up	DOWN	Chr1	24471926	24478431	-	-	1	chr1_solexa12_1007395,24473918,24474398;	0	-	0	-	0	-
LOC_Os01g43020	Os01g0616900	CTP synthase, putative, expressed	2.02062	down	UP/DOWN	Chr1	24498791	24504856	-	-	4	chr1_solexa12_1007399,24498916,24499399;chr1_solexa12_1007400,24499956,24501093;chr1_solexa12_1007401,24501548,24502417;chr1_solexa12_1007402,24502731,24504231;	1	chr1_solexa12_1007403 ,24505529,24505768;	0	-	0	-
LOC_Os01g43030	Os01g0617500	tetratricopeptide repeat domain containing protein, expressed	2.11541	down	DOWN	Chr1	24534827	24546695	-	-	8	chr1_solexa12_1007415,24535111,24535330;chr1_solexa12_1007416,24536334,24537618;chr1_solexa12_1007417,24541551,24541834;chr1_solexa12_1007418,24542334,24542852;chr1_solexa12_1007419,24543024,24543517;chr1_solexa12_1007420,24544011,24544356;chr1_solexa12_1007421,24544543,24544764;chr1_solexa12_1007422,24544871,24545395;	0	-	0	-	0	-
LOC_Os01g43040	Os01g0617600	amino acid transporter, putative, expressed	2.87342	down	DOWN	Chr1	24551955	24555579	-	-	3	chr1_solexa12_1007425,24552081,24553074;chr1_solexa12_1007426,24554075,24554326;chr1_solexa12_1007427,24554547,24554898;	0	-	4	osa-miR1858a osa-miR1858b osa-miRf10223-akr osa-miRf11390-akr	2	osa-miR1858b; osa-miR1858a;
LOC_Os01g43060	Os01g0617800	expressed protein	2.07979	down	DOWN	Chr1	24569001	24571535	-	-	0	-	0	-	0	-	0	-
LOC_Os01g43080	Os01g0617950	exonuclease, putative, expressed	4.26904	up	UP	Chr1	24575303	24576859	-	-	0	-	0	-	1	osa-miRf10153-akr	0	-
LOC_Os01g43160	Os01g0618900	polygalacturonase, putative, expressed	1.21731	down	DOWN	Chr1	24629270	24632332	+	-	1	chr1_solexa12_1007447,24630447,24631258;	0	-	0	-	0	-
LOC_Os01g43230	Os01g0619900	expressed protein	9.62715	down	DOWN	Chr1	24695760	24697913	-	-	1	chr1_solexa12_1007472,24695910,24696150;	0	-	0	-	0	-
LOC_Os01g43380	Os01g0622000	glycosyltransferase family protein 1, putative, expressed	2.08311	down	DOWN	Chr1	24813546	24818485	-	-	0	-	0	-	1	osa-miR53005p	0	-
LOC_Os01g43390	Os01g0622300	uroporphyrinogen decarboxylase, putative, expressed	2.59029	down	DOWN	Chr1	24823997	24828163	-	-	2	chr1_solexa12_1007512,24824417,24824695;chr1_solexa12_1007513,24824951,24825214;	0	-	0	-	0	-
LOC_Os01g43460	Os01g0623200	C4-dicarboxylate transporter/malic acid transport protein, expressed	2.71649	up	UP	Chr1	24861584	24864291	-	-	0	-	0	-	0	-	0	-
LOC_Os01g43480	Os01g0623500	AAA-type ATPase family protein, putative, expressed	1.04168	up	UP	Chr1	24894538	24900026	+	-	0	-	0	-	10	osa-miRf10202-akr osa-miRf10820-akr osa-miRf10874-akr osa-miRf11009-akr osa-miRf11688-akr osa-miRf11791-akr osa-miRf11972-akr osa-miRf11991-akr osa-miRf11992-akr osa-miRf11993-akr	0	-
LOC_Os01g43540	Os01g0624500	suppressor of G2 allele of SKP1, putative, expressed	1.28723	up	UP	Chr1	24937665	24942905	+	-	0	-	0	-	0	-	0	-
LOC_Os01g43580	Os01g0625200	kinesin motor domain containing protein, putative, expressed	2.45555	up	UP	Chr1	24958511	24962850	+	-	1	chr1_solexa12_1007548,24959649,24960177;	1	chr1_solexa12_1007547 ,24957962,24958409;	2	osa-miR2105 osa-miRf12002-akr	1	osa-miR2105;
LOC_Os01g43650	Os01g0626400	WRKY11, expressed	12.8349	up	UP	Chr1	25009453	25012236	+	-	1	chr1_solexa12_1007572,25010888,25011354;	0	-	2	osa-miRf10272-akr osa-miRf10273-akr	0	-
LOC_Os01g43710	Os01g0627500	cytochrome P450 72A1, putative, expressed	1.04953	down	DOWN	Chr1	25045176	25049414	-	-	2	chr1_solexa12_1007582,25045990,25046445;chr1_solexa12_1007583,25046838,25047741;	0	-	0	-	0	-
LOC_Os01g43774	Os01g0627966	cytochrome P450 72A1, putative, expressed	1.00429	down	DOWN	Chr1	25073849	25078549	+	-	3	chr1_solexa12_1007592,25075356,25075600;chr1_solexa12_1007593,25076087,25076356;chr1_solexa12_1007594,25076404,25076735;	0	-	0	-	0	-
LOC_Os01g43851	Os01g0628900	cytochrome P450 72A1, putative, expressed	1.46925	up	UP	Chr1	25119734	25121927	+	-	1	chr1_solexa12_1007609,25120403,25121056;	0	-	1	osa-miRf10543-akr	0	-
LOC_Os01g43870	Os01g0629400	NLI interacting factor-like phosphatase, putative, expressed	2.68151	up	UP	Chr1	25132885	25138147	+	-	0	-	0	-	2	osa-miR1858a osa-miR1858b	2	osa-miR1858b; osa-miR1858a;
LOC_Os01g43910	Os01g0629900	CGMC_MAPKCMGC_2.4 - CGMC includes CDA, MAPK, GSK3, and CLKC kinases, expressed	2.01414	up	UP	Chr1	25152102	25158379	-	-	2	chr1_solexa12_1007618,25155188,25155595;chr1_solexa12_1007619,25157739,25158001;	0	-	1	osa-miRf10519-akr	0	-
LOC_Os01g43950	Os01g0630300	expressed protein	4.14587	up	UP	Chr1	25190734	25191844	-	-	0	-	0	-	1	osa-miRf10153-akr	0	-
LOC_Os01g44110	Os01g0631700	serine/threonine-protein kinase, putative, expressed	2.00224	down	DOWN	Chr1	25281682	25286614	+	-	1	chr1_solexa12_1007646,25283587,25283932;	0	-	1	osa-miR1849	1	osa-miR1849;
LOC_Os01g44120	Os01g0631800	expressed protein	3.23964	up	UP	Chr1	25288288	25289160	+	-	0	-	0	-	1	osa-miRf10819-akr	0	-
LOC_Os01g44390	Os01g0635200	MYB family transcription factor, putative, expressed	12.3615	down	DOWN	Chr1	25461991	25463691	+	-	2	chr1_solexa12_1007687,25462168,25462427;chr1_solexa12_1007688,25462766,25463022;	0	-	0	-	0	-
LOC_Os01g44980	Os01g0636600	peptide deformylase, putative, expressed	1.39376	down	UP	Chr1	25519992	25523268	-	-	0	-	0	-	1	osa-miR2103	1	osa-miR2103;
LOC_Os01g45110	Os01g0638000	anthocyanin 3-O-beta-glucosyltransferase, putative, expressed	6.75026	up	UP	Chr1	25598446	25600373	+	-	0	-	1	chr1_solexa12_1007735 ,25597467,25597681;	0	-	0	-
LOC_Os01g45274	Os01g0639900	carbonic anhydrase, chloroplast precursor, putative, expressed	1.32891	down	DOWN	Chr1	25692717	25705090	+	-	4	chr1_solexa12_1007765,25697881,25698198;chr1_solexa12_1007766,25699203,25699527;chr1_solexa12_1007767,25699797,25700116;chr1_solexa12_1007768,25703664,25704711;	1	chr1_solexa12_1007764 ,25691834,25692179;	1	osa-miRf10319-akr	0	-
LOC_Os01g45380	Os01g0641000	protein kinase domain containing protein, expressed	2.1663	down	DOWN	Chr1	25757795	25762187	+	-	1	chr1_solexa12_1007790,25761086,25761532;	0	-	0	-	0	-
LOC_Os01g45640	Os01g0644000	tat pathway signal sequence family protein, expressed	2.52918	up	UP	Chr1	25926236	25928209	+	-	0	-	0	-	0	-	0	-
LOC_Os01g45659	0	expressed protein	365.854	up	UP	Chr1	25931149	25931730	+	-	0	-	0	-	0	-	0	-
LOC_Os01g45840	Os01g0646000	CRR2, putative, expressed	1.07342	up	DOWN	Chr1	26036642	26039158	+	-	0	-	0	-	0	-	0	-
LOC_Os01g45900	Os01g0647000	OsFBX20 - F-box domain containing protein, expressed	1.00158	down	DOWN	Chr1	26075030	26077134	+	-	0	-	0	-	0	-	0	-
LOC_Os01g45914	Os01g0647200	expressed protein	1.41398	up	DOWN	Chr1	26087572	26088335	-	-	0	-	0	-	0	-	0	-
LOC_Os01g45990	Os01g0648000	potassium channel AKT1, putative, expressed	1.14378	down	UP	Chr1	26119708	26126165	-	-	0	-	0	-	0	-	0	-
LOC_Os01g46040	Os01g0648700	bromodomain domain containing protein, expressed	2.03709	down	DOWN	Chr1	26173185	26177230	-	GTE704	1	chr1_solexa12_1007910,26174377,26175190;	0	-	0	-	0	-
LOC_Os01g46070	Os01g0649100	lactate/malate dehydrogenase, putative, expressed	1.26413	up	DOWN	Chr1	26190752	26194517	+	-	1	chr1_solexa12_1007918,26193881,26194112;	0	-	0	-	0	-
LOC_Os01g46120	Os01g0649900	GDSL-like lipase/acylhydrolase, putative, expressed	2.75491	down	DOWN	Chr1	26222617	26225124	+	-	0	-	0	-	0	-	0	-
LOC_Os01g46169	Os01g0650200	GDSL-like lipase/acylhydrolase, putative, expressed	3.02258	down	DOWN	Chr1	26249386	26274184	+	-	1	chr1_solexa12_1007929,26256601,26257143;	0	-	0	-	0	-
LOC_Os01g46250	Os01g0651200	lipase, putative, expressed	1.28842	up	DOWN	Chr1	26300194	26303065	+	-	0	-	0	-	0	-	0	-
LOC_Os01g46290	Os01g0651800	lipase, putative, expressed	3.52123	up	UP	Chr1	26321383	26324810	+	-	0	-	0	-	0	-	0	-
LOC_Os01g46470	Os01g0653500	expressed protein	1.00035	down	DOWN	Chr1	26431511	26434327	-	-	1	chr1_solexa12_1007969,26431560,26432115;	0	-	1	osa-miR414	1	osa-miR414;
LOC_Os01g46640	0	expressed protein	1.00001	up	DOWN	Chr1	26559255	26560103	+	-	0	-	1	chr1_solexa12_1007991 ,26558644,26558985;	0	-	0	-
LOC_Os01g46760	Os01g0656200	protein phosphatase 2C, putative, expressed	63.9267	up	UP	Chr1	26652944	26658313	+	-	3	chr1_solexa12_1008026,26654262,26655070;chr1_solexa12_1008027,26655612,26656012;chr1_solexa12_1008028,26656746,26657119;	0	-	1	osa-miRf11518-akr	0	-
LOC_Os01g46860	Os01g0657100	inorganic phosphate transporter, putative, expressed	1.00387	down	DOWN	Chr1	26725194	26726953	-	-	2	chr1_solexa12_1008045,26725558,26725852;chr1_solexa12_1008046,26726039,26726280;	0	-	0	-	0	-
LOC_Os01g46970	Os01g0658900	transcription factor, putative, expressed	22.503	up	UP	Chr1	26800060	26805508	-	-	1	chr1_solexa12_1008065,26801778,26802198;	0	-	1	osa-miRf11647-akr	0	-
LOC_Os01g47050	Os01g0659900	OsFBK1 - F-box domain and kelch repeat containing protein, expressed	5.53857	up	UP	Chr1	26872217	26875033	+	-	1	chr1_solexa12_1008080,26874705,26874764;	0	-	0	-	0	-
LOC_Os01g47070	Os01g0660200	glycosyl hydrolase, putative, expressed	1.26534	down	UP/DOWN	Chr1	26885484	26886754	+	-	0	-	1	chr1_solexa12_1008082 ,26885014,26885157;	1	osa-miRf10449-akr	0	-
LOC_Os01g47262	Os01g0661500	AMSH-like protease, putative, expressed	3.94619	up	UP	Chr1	27008803	27012114	+	-	3	chr1_solexa12_1008116,27009248,27009625;chr1_solexa12_1008117,27010440,27010735;chr1_solexa12_1008118,27010947,27011338;	0	-	0	-	0	-
LOC_Os01g47330	Os01g0662300	ribosomal protein L7/L12 C-terminal domain containing protein, expressed	1.00141	down	DOWN	Chr1	27041791	27042669	+	-	0	-	0	-	0	-	0	-
LOC_Os01g47400	Os01g0663300	OsMan01 - Endo-Beta-Mannanase, expressed	3.70049	up	UP	Chr1	27081806	27085681	+	-	2	chr1_solexa12_1008136,27082465,27083123;chr1_solexa12_1008137,27083214,27083491;	0	-	0	-	0	-
LOC_Os01g47460	Os01g0664100	expressed protein	7.9572	up	UP	Chr1	27123486	27129401	+	-	1	chr1_solexa12_1008146,27124770,27126169;	0	-	0	-	0	-
LOC_Os01g47490	Os01g0664500	Lg106, putative, expressed	3.09075	up	UP	Chr1	27144907	27149034	+	-	0	-	0	-	2	osa-miR1858a osa-miR1858b	2	osa-miR1858b; osa-miR1858a;
LOC_Os01g47560	Os01g0665500	WRKY16, expressed	7.10723	up	UP	Chr1	27196417	27200990	-	-	0	-	0	-	1	osa-miRf11095-akr	0	-
LOC_Os01g47630	Os01g0666600	expressed protein	2.22011	down	DOWN	Chr1	27246229	27248016	+	-	1	chr1_solexa12_1008173,27247347,27247548;	0	-	0	-	0	-
LOC_Os01g47690	Os01g0667200	metallo-beta-lactamase family protein, putative, expressed	2.58445	up	UP	Chr1	27274676	27278560	-	-	1	chr1_solexa12_1008181,27277458,27277514;	0	-	2	osa-miRf10273-akr osa-miRf10947-akr	0	-
LOC_Os01g47760	Os01g0667900	OsGrx_I1 - glutaredoxin subgroup III, expressed	5.43554	up	UP	Chr1	27326050	27327030	-	-	0	-	0	-	1	osa-miR1848	1	osa-miR1848;
LOC_Os01g47780	Os01g0668100	fasciclin domain containing protein, expressed	2.13887	down	DOWN	Chr1	27340899	27341950	-	-	0	-	1	chr1_solexa12_1008189 ,27342497,27342707;	0	-	0	-
LOC_Os01g47820	Os01g0668600	S-locus-like receptor protein kinase, putative, expressed	1.29159	down	DOWN	Chr1	27375305	27377729	-	-	0	-	0	-	1	osa-miRf10876-akr	0	-
LOC_Os01g48060	Os01g0670800	auxin response factor, putative, expressed	1.15218	up	UP	Chr1	27501506	27507181	-	-	1	chr1_solexa12_1008236,27501738,27502185;	0	-	0	-	0	-
LOC_Os01g48190	Os01g0672400	drought induced 19 protein, putative, expressed	2.4129	up	UP	Chr1	27601487	27604926	+	-	0	-	0	-	0	-	0	-
LOC_Os01g48300	Os01g0673800	ATP synthase protein I related, putative, expressed	2.98472	down	DOWN	Chr1	27677194	27681560	-	-	0	-	0	-	1	osa-miRf11523-akr	0	-
LOC_Os01g48310	Os01g0673900	expressed protein	2.37469	up	UP	Chr1	27681724	27685685	-	-	0	-	0	-	0	-	0	-
LOC_Os01g48320	Os01g0674000	transcription factor like protein, putative, expressed	7.12876	up	UP	Chr1	27690411	27692209	-	-	0	-	0	-	0	-	0	-
LOC_Os01g48680	Os01g0678500	two pore calcium channel protein 1, putative, expressed	1.2755	up	UP	Chr1	27906608	27920980	-	-	8	chr1_solexa12_1008333,27912923,27913540;chr1_solexa12_1008334,27913675,27914033;chr1_solexa12_1008335,27914125,27914481;chr1_solexa12_1008336,27915348,27915734;chr1_solexa12_1008337,27915829,27916412;chr1_solexa12_1008338,27917196,27917403;chr1_solexa12_1008339,27919227,27919591;chr1_solexa12_1008340,27920568,27920904;	0	-	0	-	0	-
LOC_Os01g48850	Os01g0680900	auxin-responsive protein, putative, expressed	2.75107	down	DOWN	Chr1	28028738	28032031	-	-	1	chr1_solexa12_1008373,28029635,28030795;	0	-	8	osa-miR1439 osa-miR159a osa-miR159b osa-miR159f osa-miR159m osa-miRf10173-akr osa-miRf10855-akr osa-miRf11996-akr	4	osa-miR1439; osa-miR159b; osa-miR159a; osa-miR159f;
LOC_Os01g48874	Os01g0681000	wax synthase, putative, expressed	3.26406	down	DOWN	Chr1	28032816	28051830	-	-	4	chr1_solexa12_1008374,28037150,28037865;chr1_solexa12_1008375,28039785,28040445;chr1_solexa12_1008376,28042514,28043107;chr1_solexa12_1008377,28046159,28046676;	0	-	0	-	0	-
LOC_Os01g48910	Os01g0681150	AMP-binding enzyme, putative, expressed	1.00826	down	UP	Chr1	28060410	28067159	-	-	0	-	0	-	1	osa-miRf10228-akr	0	-
LOC_Os01g48930	Os01g0681600	splicing factor-related, putative, expressed	1.4744	up	UP	Chr1	28080392	28083388	+	-	0	-	0	-	1	osa-miRf10813-akr	0	-
LOC_Os01g48960	Os01g0681900	glutamate synthase, chloroplast precursor, putative, expressed	2.65496	up	UP	Chr1	28091208	28102930	-	-	4	chr1_solexa12_1008381,28095627,28096032;chr1_solexa12_1008382,28098266,28099433;chr1_solexa12_1008383,28099942,28100467;chr1_solexa12_1008384,28101245,28102695;	0	-	1	osa-miRf11775-akr	0	-
LOC_Os01g49120	Os01g0684900	MATE efflux family protein, putative, expressed	2.30558	down	DOWN	Chr1	28234702	28238634	-	-	1	chr1_solexa12_1008434,28235876,28236134;	0	-	0	-	0	-
LOC_Os01g49200	Os01g0685900	microtubule associated protein, putative, expressed	2.49514	down	DOWN	Chr1	28282813	28287096	+	-	0	-	1	chr1_solexa12_1008440 ,28281905,28282136;	0	-	0	-
LOC_Os01g49240	Os01g0686300	limonoid UDP-glucosyltransferase, putative, expressed	1.01232	down	DOWN	Chr1	28307652	28309500	+	-	1	chr1_solexa12_1008445,28308983,28309245;	1	chr1_solexa12_1008444 ,28306940,28307272;	0	-	0	-
LOC_Os01g49290	Os01g0686800	WD repeat-containing protein, putative, expressed	2.00493	down	DOWN	Chr1	28330800	28333392	+	-	0	-	0	-	0	-	0	-
LOC_Os01g49310	Os01g0687300	expressed protein	1.97204	down	DOWN	Chr1	28345842	28351050	+	-	1	chr1_solexa12_1008450,28348970,28349456;	0	-	0	-	0	-
LOC_Os01g49440	Os01g0689000	expressed protein	1.44523	down	DOWN	Chr1	28431913	28433406	+	-	1	chr1_solexa12_1008472,28431963,28432441;	1	chr1_solexa12_1008471 ,28431647,28431842;	0	-	0	-
LOC_Os01g49710	Os01g0692000	glutathione S-transferase, putative, expressed	5.90379	up	UP	Chr1	28566625	28567663	-	-	0	-	0	-	0	-	0	-
LOC_Os01g49740	Os01g0692300	expressed protein	11.1433	down	DOWN	Chr1	28573133	28575675	+	-	0	-	0	-	0	-	0	-
LOC_Os01g49820	Os01g0693300	lipid phosphatase protein, putative, expressed	3.48891	up	DOWN	Chr1	28605063	28608214	+	-	0	-	0	-	4	osa-miRf10642-akr osa-miRf11731-akr osa-miRf12087-akr osa-miRf12088-akr	0	-
LOC_Os01g49830	Os01g0693400	B3 DNA binding domain containing protein, expressed	4.86792	up	UP	Chr1	28619484	28621118	-	-	1	chr1_solexa12_1008515,28620091,28620787;	0	-	1	osa-miRf10153-akr	0	-
LOC_Os01g49900	Os01g0693900	peptidyl-tRNA hydrolase, mitochondrial precursor protein, putative, expressed	3.20432	down	DOWN	Chr1	28657603	28660499	-	-	0	-	0	-	0	-	0	-
LOC_Os01g50030	Os01g0695100	CPuORF25 - conserved peptide uORF-containing transcript, expressed	3.45509	up	UP	Chr1	28739987	28744762	+	-	3	chr1_solexa12_1008551,28740763,28741455;chr1_solexa12_1008552,28741628,28741975;chr1_solexa12_1008553,28742110,28742879;	0	-	0	-	0	-
LOC_Os01g50040	Os01g0695200	DNA binding protein, putative, expressed	7.69876	up	UP	Chr1	28746512	28751346	+	-	3	chr1_solexa12_1008554,28746895,28747247;chr1_solexa12_1008555,28747788,28748153;chr1_solexa12_1008556,28750174,28751257;	0	-	0	-	0	-
LOC_Os01g50050	Os01g0695300	polyprenyl synthetase, putative, expressed	1.9116	up	UP	Chr1	28752055	28755585	-	-	1	chr1_solexa12_1008557,28754748,28755496;	1	chr1_solexa12_1008558 ,28755589,28755926;	0	-	0	-
LOC_Os01g50080	Os01g0695700	MDR-like ABC transporter, putative, expressed	4.04387	down	DOWN	Chr1	28774281	28780365	+	-	0	-	0	-	1	osa-miRf11859-akr	0	-
LOC_Os01g50100	Os01g0695800	ABC transporter, ATP-binding protein, putative, expressed	11.0871	up	UP	Chr1	28786109	28793300	-	-	4	chr1_solexa12_1008570,28788830,28789343;chr1_solexa12_1008571,28790003,28790774;chr1_solexa12_1008572,28791552,28792076;chr1_solexa12_1008573,28792408,28793202;	0	-	2	osa-miRf10272-akr osa-miRf10273-akr	0	-
LOC_Os01g50310	Os01g0698000	VIP1 protein, putative, expressed	2.68082	up	UP	Chr1	28881393	28882954	-	-	0	-	0	-	4	osa-miR1846a03p osa-miR1846b03p osa-miRf11026-akr osa-miRf11579-akr	0	-
LOC_Os01g50370	Os01g0699100	STE_MEKK_ste11_MAP3K.4 - STE kinases include homologs to sterile 7, sterile 11 and sterile 20 from yeast, expressed	15.1861	up	UP	Chr1	28921498	28923085	+	-	1	chr1_solexa12_1008612,28922310,28922554;	0	-	0	-	0	-
LOC_Os01g50400	Os01g0699400	STE_MEKK_ste11_MAP3K.5 - STE kinases include homologs to sterile 7, sterile 11 and sterile 20 from yeast, expressed	68.7231	up	UP	Chr1	28933845	28935210	+	-	0	-	0	-	0	-	0	-
LOC_Os01g50410	Os01g0699500	STE_MEKK_ste11_MAP3K.6 - STE kinases include homologs to sterile 7, sterile 11 and sterile 20 from yeast, expressed	14.1246	up	UP	Chr1	28938971	28940927	-	-	0	-	0	-	0	-	0	-
LOC_Os01g50616	Os01g0701900	phosphatidylinositol transfer, putative, expressed	18.9524	up	UP	Chr1	29066657	29072196	-	-	1	chr1_solexa12_1008648,29068090,29068352;	0	-	0	-	0	-
LOC_Os01g50700	Os01g0702450	dehydrin family protein, expressed	107.252	up	UP	Chr1	29119761	29124636	+	-	0	-	0	-	1	osa-miRf12007-akr	0	-
LOC_Os01g50910	Os01g0705200	late embryogenesis abundant protein, group 3, putative, expressed	135.356	up	UP	Chr1	29233028	29234256	-	-	1	chr1_solexa12_1008685,29233925,29234205;	0	-	0	-	0	-
LOC_Os01g50930	Os01g0705300	expressed protein	2.27764	down	DOWN	Chr1	29240064	29246877	-	-	1	chr1_solexa12_1008689,29240721,29241102;	0	-	1	osa-miRf11774-akr	0	-
LOC_Os01g50940	Os01g0705700	helix-loop-helix DNA-binding domain containing protein, expressed	50.9751	up	UP	Chr1	29271158	29273270	+	-	1	chr1_solexa12_1008697,29271769,29271979;	0	-	0	-	0	-
LOC_Os01g51040	Os01g0706700	transmembrane protein 16K, putative, expressed	1.07454	down	UP	Chr1	29318192	29322569	-	-	2	chr1_solexa12_1008709,29320054,29320492;chr1_solexa12_1008710,29321610,29322129;	0	-	0	-	0	-
LOC_Os01g51140	Os01g0707500	helix-loop-helix DNA-binding domain containing protein, expressed	3.8016	up	UP	Chr1	29382534	29385653	-	-	0	-	0	-	0	-	0	-
LOC_Os01g51290	Os01g0709500	protein kinase family protein, putative, expressed	1.07557	up	UP	Chr1	29483207	29492556	-	-	2	chr1_solexa12_1008753,29483985,29484313;chr1_solexa12_1008754,29490392,29490931;	1	chr1_solexa12_1008755 ,29492772,29493193;	0	-	0	-
LOC_Os01g51310	Os01g0710100	expressed protein	33.7653	up	UP	Chr1	29508272	29509435	+	-	0	-	1	chr1_solexa12_1008758 ,29507734,29507963;	0	-	0	-
LOC_Os01g51320	Os01g0710200	peroxisomal N-acetyl-spermine/spermidine oxidase precursor, putative, expressed	1.00715	down	UP/DOWN	Chr1	29513284	29514918	-	-	0	-	0	-	2	osa-miR1848 osa-miRf11073-akr	1	osa-miR1848;
LOC_Os01g51410	Os01g0711400	glycine dehydrogenase, putative, expressed	2.39873	down	DOWN	Chr1	29560350	29567065	+	-	2	chr1_solexa12_1008773,29563962,29564729;chr1_solexa12_1008774,29565416,29565977;	0	-	0	-	0	-
LOC_Os01g51430	Os01g0711600	green ripe-like, putative, expressed	7.40891	up	UP	Chr1	29572653	29575706	+	-	0	-	0	-	0	-	0	-
LOC_Os01g51540	Os01g0712700	cytidine/deoxycytidylate deaminase, putative, expressed	1.60365	up	UP	Chr1	29605119	29606563	-	-	1	chr1_solexa12_1008782,29605245,29605455;	0	-	0	-	0	-
LOC_Os01g51634	Os01g0713900	myosin-2 heavy chain, non muscle, putative, expressed	1.03643	up	DOWN	Chr1	29669980	29675358	-	-	1	chr1_solexa12_1008795,29670640,29670879;	0	-	0	-	0	-
LOC_Os01g51840	Os01g0716200	IQ calmodulin-binding motif family protein, putative, expressed	3.69849	down	DOWN	Chr1	29801081	29806970	-	-	2	chr1_solexa12_1008823,29803450,29803755;chr1_solexa12_1008824,29805384,29805836;	0	-	0	-	0	-
LOC_Os01g51870	Os01g0716500	methyltransferase, putative, expressed	2.50494	up	UP	Chr1	29820729	29822139	+	-	0	-	0	-	3	osa-miRf10823-akr osa-miRf10866-akr osa-miRf11893-akr	0	-
LOC_Os01g51890	Os01g0716800	endonuclease/exonuclease/phosphatase family domain containing protein, expressed	8.37876	up	UP	Chr1	29830122	29836238	+	-	1	chr1_solexa12_1008827,29831648,29831967;	0	-	7	osa-miR818a osa-miR818b osa-miR818c osa-miR818d osa-miR818e osa-miRf10212-akr osa-miRf11059-akr	5	osa-miR818a; osa-miR818b; osa-miR818c; osa-miR818d; osa-miR818e;
LOC_Os01g51920	Os01g0717000	phosphotransferase, putative, expressed	10.9081	up	UP	Chr1	29842643	29846825	-	-	4	chr1_solexa12_1008828,29843183,29843651;chr1_solexa12_1008829,29843946,29844465;chr1_solexa12_1008830,29844935,29845734;chr1_solexa12_1008831,29846098,29846198;	0	-	1	osa-miRf11024-akr	0	-
LOC_Os01g51940	Os01g0717200	expressed protein	1.01212	down	DOWN	Chr1	29854661	29855694	+	-	0	-	0	-	0	-	0	-
LOC_Os01g51980	Os01g0717400	alliin lyase precursor, putative, expressed	1.47549	down	DOWN	Chr1	29874486	29877505	+	-	2	chr1_solexa12_1008840,29875971,29876316;chr1_solexa12_1008841,29877038,29877316;	1	chr1_solexa12_1008838 ,29873745,29874361;	0	-	0	-
LOC_Os01g52100	Os01g0719000	DUF581 domain containing protein, expressed	3.58744	up	UP	Chr1	29960694	29963067	+	-	0	-	0	-	0	-	0	-
LOC_Os01g52110	Os01g0719100	RING finger and CHY zinc finger domain-containing protein 1, putative, expressed	8.32007	up	UP	Chr1	29965064	29970767	-	-	0	-	0	-	0	-	0	-
LOC_Os01g52130	Os01g0719300	sulfate transporter, putative, expressed	12.2191	up	UP/DOWN	Chr1	29987911	29994141	+	-	0	-	1	chr1_solexa12_1008865 ,29987007,29987353;	0	-	0	-
LOC_Os01g52160	Os01g0719600	heavy metal-associated domain containing protein, expressed	6.65415	down	DOWN	Chr1	30003532	30005946	+	-	2	chr1_solexa12_1008869,30003826,30003911;chr1_solexa12_1008870,30005772,30005911;	0	-	0	-	0	-
LOC_Os01g52170	Os01g0719700	expressed protein	3.26719	down	DOWN	Chr1	30008281	30012094	+	-	0	-	0	-	1	osa-miRf10539-akr	0	-
LOC_Os01g52230	Os01g0720400	phosphoethanolamine/phosphocholine phosphatase, putative, expressed	1.1666	up	UP	Chr1	30025249	30026465	-	-	0	-	0	-	0	-	0	-
LOC_Os01g52260	Os01g0720700	serine acetyltransferase protein, putative, expressed	5.38112	up	UP	Chr1	30042527	30043938	+	-	0	-	0	-	0	-	0	-
LOC_Os01g52500	Os01g0723400	NADP-dependent malic enzyme, putative, expressed	2.02164	down	UP/DOWN	Chr1	30166017	30171659	+	-	2	chr1_solexa12_1008918,30166314,30166454;chr1_solexa12_1008919,30167128,30167850;	0	-	0	-	0	-
LOC_Os01g52530	Os01g0723600	phosphoribosyl transferase, putative, expressed	3.35971	up	UP	Chr1	30180581	30184477	+	-	2	chr1_solexa12_1008924,30181140,30181359;chr1_solexa12_1008925,30183157,30183303;	0	-	0	-	0	-
LOC_Os01g52630	Os01g0725600	regulator of chromosome condensation, putative, expressed	3.52894	up	UP	Chr1	30251470	30254956	+	-	1	chr1_solexa12_1008948,30251599,30251922;	1	chr1_solexa12_1008947 ,30251111,30251371;	0	-	0	-
LOC_Os01g52660	Os01g0726100	POEI51 - Pollen Ole e I allergen and extensin family protein precursor, expressed	1.87618	down	DOWN	Chr1	30272912	30274078	-	-	0	-	0	-	1	osa-miRf11742-akr	0	-
LOC_Os01g52690	Os01g0726700	retrotransposon protein, putative, unclassified, expressed	24.147	up	UP	Chr1	30293943	30296578	+	-	3	chr1_solexa12_1008959,30294409,30294648;chr1_solexa12_1008960,30294704,30295160;chr1_solexa12_1008961,30295796,30296135;	1	chr1_solexa12_1008958 ,30293085,30293228;	0	-	0	-
LOC_Os01g52730	Os01g0727500	DUF584 domain containing protein, putative, expressed	29.5141	up	UP	Chr1	30322749	30325085	-	-	0	-	0	-	0	-	0	-
LOC_Os01g52830	Os01g0728700	DUF1264 domain containing protein, putative, expressed	20.671	up	UP	Chr1	30386374	30387917	-	-	0	-	0	-	0	-	0	-
LOC_Os01g52890	Os01g0729500	expressed protein	2.2346	down	DOWN	Chr1	30412827	30413574	-	-	0	-	0	-	0	-	0	-
LOC_Os01g53000	Os01g0730300	trehalose synthase, putative, expressed	3.22473	up	UP	Chr1	30460007	30464532	+	-	0	-	0	-	1	osa-miRf10033-akr	0	-
LOC_Os01g53020	Os01g0730500	heat shock protein DnaJ, putative, expressed	6.74589	down	DOWN	Chr1	30472593	30475205	+	-	0	-	0	-	0	-	0	-
LOC_Os01g53040	Os01g0730700	WRKY14, expressed	1.2433	down	DOWN	Chr1	30480134	30482161	-	-	0	-	0	-	1	osa-miRf10642-akr	0	-
LOC_Os01g53060	Os01g0730800	peroxisomal membrane protein, putative, expressed	3.85097	down	DOWN	Chr1	30488174	30490501	+	-	1	chr1_solexa12_1009002,30488668,30489072;	0	-	0	-	0	-
LOC_Os01g53090	Os01g0731100	pathogen-related protein, putative, expressed	10.6911	up	UP	Chr1	30512276	30521565	-	-	0	-	0	-	0	-	0	-
LOC_Os01g53140	Os01g0732100	expressed protein	2.13397	down	DOWN	Chr1	30533609	30536908	+	-	0	-	0	-	0	-	0	-
LOC_Os01g53220	Os01g0733200	HSF-type DNA-binding domain containing protein, expressed	51.1145	up	UP	Chr1	30582485	30583743	+	-	0	-	0	-	0	-	0	-
LOC_Os01g53280	Os01g0734100	50S ribosomal protein L20, putative, expressed	3.05283	down	DOWN	Chr1	30608363	30611884	+	-	1	chr1_solexa12_1009019,30610427,30610731;	0	-	0	-	0	-
LOC_Os01g53520	Os01g0736900	reticulon domain containing protein, putative, expressed	1.1269	down	DOWN	Chr1	30738697	30740729	+	-	0	-	1	chr1_solexa12_1009044 ,30738077,30738406;	0	-	0	-
LOC_Os01g53670	Os01g0738600	ENTH domain containing protein, expressed	2.15841	up	UP	Chr1	30832796	30836734	+	-	3	chr1_solexa12_1009065,30834893,30835313;chr1_solexa12_1009066,30835414,30835672;chr1_solexa12_1009067,30836027,30836561;	0	-	0	-	0	-
LOC_Os01g53730	Os01g0739500	expressed protein	1.93624	up	UP/DOWN	Chr1	30884821	30886340	-	-	0	-	0	-	0	-	0	-
LOC_Os01g53750	Os01g0739700	glucan endo-1,3-beta-glucosidase precursor, putative, expressed	3.59304	down	UP/DOWN	Chr1	30897973	30900620	+	-	1	chr1_solexa12_1009082,30899496,30900057;	0	-	0	-	0	-
LOC_Os01g53800	Os01g0740500	glutamate carboxypeptidase 2, putative, expressed	4.10393	down	DOWN	Chr1	30922769	30927426	-	-	0	-	2	chr1_solexa12_1009084 ,30927563,30927801; chr1_solexa12_1009085 ,30927866,30928161;	2	osa-miR1858a osa-miR1858b	2	osa-miR1858b; osa-miR1858a;
LOC_Os01g53880	Os01g0741900	OsIAA6 - Auxin-responsive Aux/IAA gene family member, expressed	1.18874	up	UP	Chr1	30975765	30979770	+	-	3	chr1_solexa12_1009092,30975880,30976462;chr1_solexa12_1009093,30977792,30978479;chr1_solexa12_1009094,30978863,30979036;	0	-	1	osa-miR408	1	osa-miR408;
LOC_Os01g53910	Os01g0742300	dehydrogenase, putative, expressed	1.20604	down	DOWN	Chr1	30997985	30999454	-	-	0	-	0	-	1	osa-miRf11407-akr	0	-
LOC_Os01g53920	Os01g0742400	receptor-like protein kinase 5 precursor, putative, expressed	1.03229	up	UP	Chr1	31006026	31010423	+	-	2	chr1_solexa12_1009108,31009630,31009881;chr1_solexa12_1009109,31010037,31010259;	1	chr1_solexa12_1009107 ,31005569,31005743;	8	osa-miRf10025-akr osa-miRf10400-akr osa-miRf10462-akr osa-miRf10473-akr osa-miRf10794-akr osa-miRf10835-akr osa-miRf11073-akr osa-miRf11424-akr	0	-
LOC_Os01g53990	Os01g0743200	pectinesterase, putative, expressed	9.62407	up	UP	Chr1	31055593	31058475	-	-	0	-	0	-	0	-	0	-
LOC_Os01g54030	Os01g0743500	NADP-dependent malic enzyme, putative, expressed	2.84754	up	UP	Chr1	31076571	31081377	+	-	1	chr1_solexa12_1009126,31076665,31076910;	0	-	0	-	0	-
LOC_Os01g54050	Os01g0743800	histidine-containing phosphotransfer protein, putative, expressed	1.10938	down	DOWN	Chr1	31092032	31094953	+	-	0	-	0	-	0	-	0	-
LOC_Os01g54080	Os01g0744000	kinesin motor protein-related, putative, expressed	1.4412	down	UP	Chr1	31099393	31106826	+	-	0	-	0	-	1	osa-miRf10140-akr	0	-
LOC_Os01g54240	Os01g0746200	nucleoporin, putative, expressed	2.05602	down	DOWN	Chr1	31203443	31211275	+	-	1	chr1_solexa12_1009164,31204317,31205490;	0	-	0	-	0	-
LOC_Os01g54300	Os01g0746700	OsMan02 - Endo-Beta-Mannanase, expressed	3.65886	down	DOWN	Chr1	31248319	31254736	-	-	0	-	0	-	0	-	0	-
LOC_Os01g54450	Os01g0748300	DUF584 domain containing protein, putative, expressed	1.00054	down	UP	Chr1	31324472	31325017	-	-	0	-	0	-	1	osa-miRf11662-akr	0	-
LOC_Os01g54480	Os01g0748600	serine/threonine protein kinase, putative, expressed	2.2783	up	UP	Chr1	31332864	31337161	-	-	0	-	0	-	2	osa-miR399i osa-miR399j	2	osa-miR399i; osa-miR399j;
LOC_Os01g54510	Os01g0748900	MAC/Perforin domain containing protein, putative, expressed	2.42839	up	UP	Chr1	31349612	31353161	+	-	1	chr1_solexa12_1009200,31350937,31351157;	0	-	0	-	0	-
LOC_Os01g54520	Os01g0749000	DUF1264 domain containing protein, putative, expressed	1.02005	down	DOWN	Chr1	31359199	31362009	+	-	0	-	1	chr1_solexa12_1009201 ,31358925,31359177;	1	osa-miRf10970-akr	0	-
LOC_Os01g54560	Os01g0749400	trehalose synthase, putative, expressed	1.42844	up	UP	Chr1	31373407	31377545	-	-	0	-	0	-	0	-	0	-
LOC_Os01g54620	Os01g0750300	CESA4 - cellulose synthase, expressed	1.61116	down	DOWN	Chr1	31422946	31428688	+	-	3	chr1_solexa12_1009215,31423248,31423489;chr1_solexa12_1009216,31423986,31424549;chr1_solexa12_1009217,31427328,31427545;	0	-	0	-	0	-
LOC_Os01g54870	Os01g0752300	60S ribosomal protein L18a, putative, expressed	2.23615	down	DOWN	Chr1	31559209	31560836	-	-	0	-	0	-	0	-	0	-
LOC_Os01g54880	Os01g0752400	glucosidase 2 subunit beta precursor, putative, expressed	1.20285	down	UP	Chr1	31561385	31564166	-	-	0	-	0	-	0	-	0	-
LOC_Os01g54890	Os01g0752500	ethylene-responsive transcription factor 2, putative, expressed	6.90061	up	UP	Chr1	31567891	31568741	+	-	0	-	0	-	0	-	0	-
LOC_Os01g54930	Os01g0753000	one zinc finger protein, putative, expressed	1.03063	down	DOWN	Chr1	31592123	31597382	-	-	1	chr1_solexa12_1009256,31593466,31594383;	1	chr1_solexa12_1009257 ,31597497,31597814;	2	osa-miRf10153-akr osa-miRf10654-akr	0	-
LOC_Os01g55040	Os01g0754200	1,3-beta-glucan synthase component, putative, expressed	1.12443	up	UP	Chr1	31641231	31648756	-	-	0	-	0	-	1	osa-miRf10456-akr	0	-
LOC_Os01g55094	Os01g0755100	expressed protein	1.37231	down	DOWN	Chr1	31678311	31689927	-	-	2	chr1_solexa12_1009269,31687385,31687600;chr1_solexa12_1009270,31687924,31688367;	0	-	0	-	0	-
LOC_Os01g55100	Os01g0755500	slTCP3, putative, expressed	9.69219	up	UP	Chr1	31699450	31701494	+	-	0	-	0	-	0	-	0	-
LOC_Os01g55110	Os01g0755700	RING-H2 finger protein, putative, expressed	3.09618	up	UP	Chr1	31710636	31711950	+	-	0	-	0	-	0	-	0	-
LOC_Os01g55160	Os01g0756300	expressed protein	6.21812	up	UP	Chr1	31731974	31732949	-	-	0	-	0	-	0	-	0	-
LOC_Os01g55240	Os01g0757200	gibberellin 2-beta-dioxygenase, putative, expressed	12.7701	up	UP	Chr1	31795105	31797643	+	-	0	-	0	-	2	osa-miRf10477-akr osa-miRf11209-akr	0	-
LOC_Os01g55340	Os01g0758200	dof zinc finger domain containing protein, putative, expressed	12.0235	up	UP	Chr1	31850537	31851619	-	-	0	-	0	-	0	-	0	-
LOC_Os01g55350	Os01g0758300	phosphoenolpyruvate carboxylase, putative, expressed	1.01176	down	DOWN	Chr1	31859331	31865031	-	-	4	chr1_solexa12_1009308,31859686,31859963;chr1_solexa12_1009309,31861246,31861414;chr1_solexa12_1009310,31863428,31864523;chr1_solexa12_1009311,31864705,31864948;	1	chr1_solexa12_1009312 ,31865070,31865282;	0	-	0	-
LOC_Os01g55370	Os01g0758500	expressed protein	9.56982	up	UP	Chr1	31889711	31891433	-	-	1	chr1_solexa12_1009317,31890415,31890658;	0	-	0	-	0	-
LOC_Os01g55500	Os01g0759900	nucleobase-ascorbate transporter, putative, expressed	3.43494	down	DOWN	Chr1	31975992	31980079	+	-	0	-	0	-	0	-	0	-
LOC_Os01g55510	Os01g0760000	dynein light chain type 1 domain containing protein, expressed	1.5466	up	UP	Chr1	31981931	31982832	+	-	0	-	0	-	0	-	0	-
LOC_Os01g55560	Os01g0760900	ABIL3, putative, expressed	3.57789	up	UP	Chr1	32010477	32013420	-	-	0	-	0	-	0	-	0	-
LOC_Os01g55570	Os01g0761000	expressed protein	4.7544	down	DOWN	Chr1	32014398	32016278	+	-	0	-	0	-	0	-	0	-
LOC_Os01g55580	Os01g0761100	tesmin/TSO1-like CXC domain containing protein, expressed	2.43239	up	UP	Chr1	32016622	32022401	-	-	2	chr1_solexa12_1009341,32016966,32018308;chr1_solexa12_1009342,32018608,32019174;	1	chr1_solexa12_1009343 ,32022557,32022801;	0	-	0	-
LOC_Os01g55690	Os01g0762500	glutelin, putative, expressed	1.00334	up	DOWN	Chr1	32076732	32078743	+	-	0	-	0	-	0	-	0	-
LOC_Os01g55730	Os01g0763000	AGAP003732-PA, putative, expressed	2.96695	down	DOWN	Chr1	32091564	32094141	-	-	0	-	0	-	0	-	0	-
LOC_Os01g55870	Os01g0764400	chorismate mutase, chloroplast precursor, putative, expressed	1.25681	down	UP	Chr1	32171722	32175018	-	-	1	chr1_solexa12_1009378,32174447,32174642;	0	-	0	-	0	-
LOC_Os01g55940	Os01g0764800	OsGH3.2 - Probable indole-3-acetic acid-amido synthetase, expressed	1.28563	down	UP	Chr1	32221376	32225123	+	-	2	chr1_solexa12_1009391,32223182,32223404;chr1_solexa12_1009392,32223617,32224397;	0	-	0	-	0	-
LOC_Os01g55950	Os01g0764900	acetamidase, putative, expressed	6.58407	down	DOWN	Chr1	32226885	32229632	-	-	1	chr1_solexa12_1009393,32229375,32229540;	0	-	0	-	0	-
LOC_Os01g56000	Os01g0765200	RNA recognition motif containing protein, expressed	2.29194	up	DOWN	Chr1	32241235	32250788	+	-	2	chr1_solexa12_1009399,32244426,32244748;chr1_solexa12_1009400,32245546,32245967;	0	-	1	osa-miRf10387-akr	0	-
LOC_Os01g56050	Os01g0766000	MATE efflux family protein, putative, expressed	1.00528	down	DOWN	Chr1	32270054	32272147	-	-	0	-	0	-	0	-	0	-
LOC_Os01g56070	Os01g0766200	RING finger protein, putative, expressed	2.93799	up	UP	Chr1	32276550	32278226	-	-	0	-	0	-	0	-	0	-
LOC_Os01g56080	Os01g0766300	expressed protein	6.0049	up	UP	Chr1	32289147	32289804	-	-	0	-	0	-	1	osa-miRf12002-akr	0	-
LOC_Os01g56180	Os01g0767600	expressed protein	17.6807	up	UP	Chr1	32346889	32350138	+	-	1	chr1_solexa12_1009424,32347370,32347614;	0	-	0	-	0	-
LOC_Os01g56200	Os01g0767900	BTBA2 - Bric-a-Brac,Tramtrack, Broad Complex BTB domain with Ankyrin repeat region, expressed	2.79934	up	UP	Chr1	32367683	32371816	+	-	2	chr1_solexa12_1009427,32368158,32368617;chr1_solexa12_1009428,32369193,32369516;	0	-	0	-	0	-
LOC_Os01g56300	Os01g0769000	expressed protein	5.48066	up	UP	Chr1	32433084	32439784	+	-	0	-	0	-	0	-	0	-
LOC_Os01g56370	Os01g0770100	wax synthase, putative, expressed	2.39214	down	DOWN	Chr1	32484736	32489971	-	-	3	chr1_solexa12_1009458,32485359,32486009;chr1_solexa12_1009459,32486651,32486980;chr1_solexa12_1009460,32488140,32488597;	0	-	0	-	0	-
LOC_Os01g56420	Os01g0770700	ctr copper transporter family protein, putative, expressed	2.01518	down	DOWN	Chr1	32523328	32524183	+	-	0	-	0	-	0	-	0	-
LOC_Os01g56550	Os01g0772200	transcription initiation factor IIF beta subunit, putative, expressed	2.19769	up	UP	Chr1	32598081	32601810	-	-	2	chr1_solexa12_1009484,32599359,32599739;chr1_solexa12_1009485,32600973,32601546;	0	-	1	osa-miRf12002-akr	0	-
LOC_Os01g56560	Os01g0772400	cyclase/dehydrase family protein, expressed	12.481	up	UP	Chr1	32608681	32611045	+	-	2	chr1_solexa12_1009487,32608847,32608914;chr1_solexa12_1009488,32610087,32610680;	0	-	0	-	0	-
LOC_Os01g56670	Os01g0773600	glycosyl hydrolase family 47 domain contain protein, expressed	3.07494	down	DOWN	Chr1	32699024	32709287	+	-	1	chr1_solexa12_1009504,32705633,32705852;	0	-	0	-	0	-
LOC_Os01g56780	Os01g0775100	plus-3 domain containing protein, expressed	2.28195	down	DOWN	Chr1	32759124	32764841	-	-	2	chr1_solexa12_1009519,32759317,32759666;chr1_solexa12_1009520,32762297,32762507;	0	-	3	osa-miR1861c osa-miR53005p osa-miRf11045-akr	1	osa-miR1861c;
LOC_Os01g56790	Os01g0775200	expressed protein	2.9865	up	UP	Chr1	32768597	32773281	+	-	0	-	0	-	0	-	0	-
LOC_Os01g56810	Os01g0775400	cytokinin dehydrogenase precursor, putative, expressed	11.2426	up	UP	Chr1	32788487	32792751	-	-	1	chr1_solexa12_1009525,32790371,32790781;	1	chr1_solexa12_1009526 ,32792938,32793203;	0	-	0	-
LOC_Os01g56860	Os01g0776400	WD domain, G-beta repeat domain containing protein, expressed	1.03189	up	DOWN	Chr1	32838523	32842473	-	-	0	-	0	-	0	-	0	-
LOC_Os01g57004	Os01g0777900	adhesive/proline-rich protein, putative, expressed	1.28611	down	DOWN	Chr1	32934209	32934997	+	-	0	-	0	-	0	-	0	-
LOC_Os01g57240	Os01g0780800	expressed protein	5.99848	up	UP	Chr1	33073501	33078968	-	-	1	chr1_solexa12_1009590,33077139,33078035;	0	-	0	-	0	-
LOC_Os01g57420	Os01g0783200	diacylglycerol kinase, putative, expressed	24.221	up	UP	Chr1	33185330	33192979	-	-	4	chr1_solexa12_1009613,33185805,33186034;chr1_solexa12_1009614,33187455,33187684;chr1_solexa12_1009615,33190086,33190350;chr1_solexa12_1009616,33191449,33192792;	1	chr1_solexa12_1009617 ,33193474,33193661;	0	-	0	-
LOC_Os01g57450	Os01g0783500	universal stress protein domain containing protein, putative, expressed	12.7036	up	UP	Chr1	33200667	33201485	-	-	0	-	0	-	0	-	0	-
LOC_Os01g57570	Os01g0784800	NADPH-dependent FMN reductase domain containing protein, expressed	1.0425	up	UP	Chr1	33264231	33268444	+	-	1	chr1_solexa12_1009630,33265494,33265705;	0	-	0	-	0	-
LOC_Os01g57620	Os01g0785600	expressed protein	1.0066	up	DOWN	Chr1	33317039	33317912	-	-	0	-	0	-	0	-	0	-
LOC_Os01g57710	Os01g0786800	membrane protein, putative, expressed	1.60022	down	DOWN	Chr1	33364239	33367379	-	-	2	chr1_solexa12_1009656,33365081,33365523;chr1_solexa12_1009657,33365795,33366407;	0	-	0	-	0	-
LOC_Os01g57730	Os01g0787000	peroxidase precursor, putative, expressed	1.75871	up	DOWN	Chr1	33382329	33384487	-	-	0	-	0	-	1	osa-miRf12017-akr	0	-
LOC_Os01g57740	Os01g0787400	expressed protein	7.73046	up	UP	Chr1	33392410	33396091	+	-	1	chr1_solexa12_1009667,33395710,33395955;	0	-	0	-	0	-
LOC_Os01g57930	Os01g0789100	CDP-alcohol phosphatidyltransferase, putative, expressed	1.62056	down	DOWN	Chr1	33489285	33492959	-	-	1	chr1_solexa12_1009677,33489914,33491259;	1	chr1_solexa12_1009678 ,33493134,33493377;	0	-	0	-
LOC_Os01g57940	Os01g0789200	tyrosine protein kinase domain containing protein, putative, expressed	1.03218	down	UP	Chr1	33494602	33496693	+	-	0	-	1	chr1_solexa12_1009679 ,33494108,33494445;	1	osa-miRf10604-akr	0	-
LOC_Os01g57990	0	expressed protein	1.00176	up	UP	Chr1	33536132	33536849	+	-	0	-	0	-	0	-	0	-
LOC_Os01g58114	Os01g0793500	expressed protein	2.27	up	UP	Chr1	33609208	33616334	-	-	0	-	0	-	0	-	0	-
LOC_Os01g58130	Os01g0793800	expressed protein	32.9492	up	UP	Chr1	33618365	33619178	-	-	1	chr1_solexa12_1009699,33618427,33618843;	0	-	2	osa-miRf10272-akr osa-miRf10273-akr	0	-
LOC_Os01g58150	Os01g0794100	expressed protein	2.09345	up	UP	Chr1	33629559	33631020	-	-	0	-	1	chr1_solexa12_1009707 ,33631326,33631763;	0	-	0	-
LOC_Os01g58194	Os01g0794400	protein disulfide isomerase, putative, expressed	37.2923	up	UP	Chr1	33641954	33650995	+	-	2	chr1_solexa12_1009709,33647756,33648004;chr1_solexa12_1009710,33650339,33650651;	0	-	0	-	0	-
LOC_Os01g58420	Os01g0797600	AP2 domain containing protein, expressed	11.6485	up	UP	Chr1	33766979	33768085	+	-	0	-	1	chr1_solexa12_1009761 ,33766478,33766668;	0	-	0	-
LOC_Os01g58550	Os01g0799500	methyladenine glycosylase, putative, expressed	2.28715	up	UP	Chr1	33837388	33841176	+	-	0	-	0	-	0	-	0	-
LOC_Os01g58620	Os01g0800300	expressed protein	9.29201	up	UP	Chr1	33890098	33891727	-	-	0	-	0	-	0	-	0	-
LOC_Os01g58640	Os01g0800500	nucleotide pyrophosphatase/phosphodiesterase, putative, expressed	2.21596	up	UP	Chr1	33897216	33904518	+	-	0	-	0	-	0	-	0	-
LOC_Os01g58670	Os01g0800800	expressed protein	2.02923	up	DOWN	Chr1	33914207	33918435	+	-	0	-	0	-	0	-	0	-
LOC_Os01g58700	Os01g0801200	expressed protein	4.46464	up	DOWN	Chr1	33930169	33932942	-	-	1	chr1_solexa12_1009783,33932371,33932585;	1	chr1_solexa12_1009784 ,33933517,33933921;	0	-	0	-
LOC_Os01g58730	Os01g0801500	glycosyl hydrolases family 17, putative, expressed	1.40144	up	UP	Chr1	33949387	33951631	-	-	0	-	0	-	0	-	0	-
LOC_Os01g58750	Os01g0801700	expressed protein	2.34695	down	DOWN	Chr1	33956754	33960102	-	-	0	-	0	-	0	-	0	-
LOC_Os01g58760	Os01g0801901	bZIP transcription factor domain containing protein, expressed	8.91921	down	DOWN	Chr1	33962625	33963552	+	-	0	-	0	-	0	-	0	-
LOC_Os01g58800	Os01g0802200	expressed protein	12.5413	up	UP	Chr1	33976537	33977326	-	-	0	-	0	-	0	-	0	-
LOC_Os01g58850	Os01g0802600	circadian clock coupling factor-related, putative, expressed	8.95132	up	UP	Chr1	33997100	33998320	+	-	0	-	0	-	0	-	0	-
LOC_Os01g58910	Os01g0803300	auxin-induced protein 5NG4, putative, expressed	2.48756	down	DOWN	Chr1	34043140	34045426	-	-	1	chr1_solexa12_1009806,34044524,34045276;	0	-	0	-	0	-
LOC_Os01g59000	Os01g0804200	cytochrome P450, putative, expressed	1.01841	down	UP	Chr1	34099444	34101175	+	-	1	chr1_solexa12_1009821,34099482,34099828;	0	-	0	-	0	-
LOC_Os01g59020	Os01g0804400	cytochrome P450, putative, expressed	4.01574	down	DOWN	Chr1	34115002	34116761	+	-	0	-	0	-	2	osa-miRf10462-akr osa-miRf11073-akr	0	-
LOC_Os01g59080	Os01g0805200	expressed protein	3.59605	down	DOWN	Chr1	34138326	34139709	-	-	0	-	0	-	0	-	0	-
LOC_Os01g59090	Os01g0805300	thylakoid lumenal 20 kDa protein, putative, expressed	19.1106	down	DOWN	Chr1	34139768	34141215	+	-	0	-	0	-	0	-	0	-
LOC_Os01g59100	Os01g0805400	cytokinin-N-glucosyltransferase 1, putative, expressed	8.14501	up	UP	Chr1	34141403	34145203	+	-	0	-	0	-	4	osa-miRf10172-akr osa-miRf10272-akr osa-miRf10273-akr osa-miRf10508-akr	0	-
LOC_Os01g59130	Os01g0805700	proline-rich family protein, putative, expressed	2.72595	up	UP	Chr1	34153330	34160139	-	-	0	-	0	-	0	-	0	-
LOC_Os01g59150	Os01g0805900	tubulin/FtsZ domain containing protein, putative, expressed	2.31591	down	DOWN	Chr1	34167933	34171810	+	-	4	chr1_solexa12_1009835,34168517,34169268;chr1_solexa12_1009836,34170239,34170477;chr1_solexa12_1009837,34170787,34170988;chr1_solexa12_1009838,34171454,34171754;	0	-	0	-	0	-
LOC_Os01g59360	Os01g0808400	CAMK_CAMK_like.10 - CAMK includes calcium/calmodulin depedent protein kinases, expressed	1.00387	down	UP	Chr1	34325310	34328118	+	-	0	-	0	-	0	-	0	-
LOC_Os01g59470	Os01g0809600	expressed protein	1.00412	down	DOWN	Chr1	34398430	34400141	+	-	0	-	0	-	0	-	0	-
LOC_Os01g59500	Os01g0810000	U3 small nucleolar RNA-associated protein 11, putative, expressed	2.19239	down	DOWN	Chr1	34409226	34412582	-	-	2	chr1_solexa12_1009895,34409844,34410106;chr1_solexa12_1009896,34410635,34410843;	0	-	1	osa-miRf11242-akr	0	-
LOC_Os01g59530	Os01g0810300	OsCML1 - Calmodulin-related calcium sensor protein, expressed	2.23174	down	DOWN	Chr1	34420990	34423678	+	-	1	chr1_solexa12_1009901,34423308,34423592;	2	chr1_solexa12_1009899 ,34420030,34420265; chr1_solexa12_1009900 ,34420335,34420861;	1	osa-miRf10652-akr	0	-
LOC_Os01g59710	Os01g0812500	expressed protein	1.01745	down	UP	Chr1	34545973	34547639	+	-	1	chr1_solexa12_1009935,34546637,34546851;	1	chr1_solexa12_1009934 ,34545098,34545483;	0	-	0	-
LOC_Os01g59740	Os01g0812900	expressed protein	2.55727	up	UP	Chr1	34558207	34559935	-	-	0	-	0	-	0	-	0	-
LOC_Os01g59870	Os01g0814100	LTPL65 - Protease inhibitor/seed storage/LTP family protein precursor, expressed	2.13569	down	DOWN	Chr1	34626184	34629997	+	-	1	chr1_solexa12_1009966,34627312,34627409;	0	-	1	osa-miRf11774-akr	0	-
LOC_Os01g59880	Os01g0814200	inositol-1, 4, 5-trisphosphate 5-phosphatase, putative, expressed	1.03632	down	DOWN	Chr1	34629359	34635205	-	-	0	-	0	-	0	-	0	-
LOC_Os01g59930	Os01g0814900	NADH-cytochrome b5 reductase, putative, expressed	2.03768	down	DOWN	Chr1	34652074	34655488	-	-	1	chr1_solexa12_1009978,34654837,34655249;	0	-	3	osa-miRf10000-akr osa-miRf10001-akr osa-miRf10589-akr	0	-
LOC_Os01g60000	Os01g0815900	pentatricopeptide, putative, expressed	1.19369	up	DOWN	Chr1	34685701	34689745	-	-	0	-	0	-	1	osa-miR171i	1	osa-miR171i;
LOC_Os01g60020	Os01g0816100	NAC domain transcription factor, putative, expressed	11.1992	up	UP	Chr1	34692830	34694391	-	-	0	-	0	-	0	-	0	-
LOC_Os01g60060	Os01g0816600	leucine-rich repeat family protein, putative, expressed	8.67499	down	DOWN	Chr1	34738321	34744027	+	-	1	chr1_solexa12_1010009,34742598,34742794;	0	-	0	-	0	-
LOC_Os01g60200	Os01g0817800	expressed protein	2.18395	down	DOWN	Chr1	34808183	34812208	-	-	1	chr1_solexa12_1010022,34809477,34809999;	0	-	1	osa-miRf11343-akr	0	-
LOC_Os01g60270	Os01g0818400	homeobox domain containing protein, expressed	5.1163	up	UP	Chr1	34862487	34866145	+	-	1	chr1_solexa12_1010037,34863141,34863745;	0	-	0	-	0	-
LOC_Os01g60330	Os01g0819100	inactive receptor kinase At2g26730 precursor, putative, expressed	2.99604	down	DOWN	Chr1	34899156	34901733	+	-	2	chr1_solexa12_1010043,34899328,34899705;chr1_solexa12_1010044,34900058,34900690;	0	-	0	-	0	-
LOC_Os01g60600	Os01g0821300	WRKY108, expressed	5.54186	up	UP	Chr1	35032511	35035321	-	-	0	-	0	-	1	osa-miRf10450-akr	0	-
LOC_Os01g60670	Os01g0821900	receptor-like protein kinase precursor, putative, expressed	3.57528	down	DOWN	Chr1	35081925	35085588	-	-	1	chr1_solexa12_1010067,35082358,35082466;	0	-	1	osa-miR1848	1	osa-miR1848;
LOC_Os01g60680	0	expressed protein	1.0009	down	DOWN	Chr1	35088901	35093120	-	-	2	chr1_solexa12_1010068,35089811,35090027;chr1_solexa12_1010069,35091358,35091539;	0	-	0	-	0	-
LOC_Os01g60730	Os01g0822800	RING-H2 finger protein, putative, expressed	11.7384	up	UP	Chr1	35121625	35122989	-	-	0	-	0	-	1	osa-miRf11155-akr	0	-
LOC_Os01g60740	Os01g0822900	LTPL16 - Protease inhibitor/seed storage/LTP family protein precursor, expressed	1.61049	down	DOWN	Chr1	35129858	35130917	-	-	0	-	0	-	0	-	0	-
LOC_Os01g60770	Os01g0823100	expansin precursor, putative, expressed	2.4987	down	DOWN	Chr1	35145516	35147338	+	-	1	chr1_solexa12_1010080,35145566,35146032;	0	-	0	-	0	-
LOC_Os01g60830	Os01g0823600	expressed protein	5.76859	down	UP/DOWN	Chr1	35175498	35177145	+	-	1	chr1_solexa12_1010086,35175971,35176574;	1	chr1_solexa12_1010085 ,35174568,35175305;	0	-	0	-
LOC_Os01g60910	Os01g0824600	CAMK_KIN1/SNF1/Nim1_like.12 - CAMK includes calcium/calmodulin depedent protein kinases, expressed	1.02687	up	UP	Chr1	35228867	35234373	+	-	0	-	0	-	1	osa-miRf10781-akr	0	-
LOC_Os01g60940	Os01g0824900	expressed protein	1.23977	down	DOWN	Chr1	35247876	35248926	+	-	0	-	0	-	0	-	0	-
LOC_Os01g61044	Os01g0825800	transmembrane amino acid transporter protein, putative, expressed	4.33549	up	UP	Chr1	35320780	35327164	-	-	0	-	0	-	0	-	0	-
LOC_Os01g61070	Os01g0826000	heavy metal-associated domain containing protein, expressed	1.87844	up	UP	Chr1	35332705	35333504	+	-	0	-	0	-	0	-	0	-
LOC_Os01g61080	Os01g0826400	WRKY24, expressed	8.29769	up	UP	Chr1	35347978	35350645	+	-	0	-	0	-	1	osa-miRf10947-akr	0	-
LOC_Os01g61120	Os01g0826900	expressed protein	4.12466	down	DOWN	Chr1	35386694	35391613	-	-	1	chr1_solexa12_1010140,35388569,35389001;	0	-	0	-	0	-
LOC_Os01g61150	Os01g0827200	phox domain-containing protein, putative, expressed	1.36898	down	DOWN	Chr1	35396166	35400248	-	-	0	-	0	-	0	-	0	-
LOC_Os01g61190	Os01g0827600	exo70 exocyst complex subunit, putative, expressed	1.1314	down	DOWN	Chr1	35412930	35417584	+	-	2	chr1_solexa12_1010145,35414689,35414991;chr1_solexa12_1010146,35415358,35415681;	0	-	1	osa-miR1425	1	osa-miR1425;
LOC_Os01g61200	Os01g0827700	GDSL-like lipase/acylhydrolase, putative, expressed	3.17306	down	DOWN	Chr1	35415706	35417584	-	-	0	-	0	-	0	-	0	-
LOC_Os01g61210	Os01g0827800	bet v I allergen family protein, putative, expressed	1.01444	down	DOWN	Chr1	35421033	35421659	+	-	0	-	0	-	0	-	0	-
LOC_Os01g61350	Os01g0829400	glutaredoxin, putative, expressed	1.83434	up	DOWN	Chr1	35491910	35492921	+	-	0	-	0	-	0	-	0	-
LOC_Os01g61370	Os01g0829600	expressed protein	5.65843	up	UP	Chr1	35496868	35498571	-	-	0	-	0	-	0	-	0	-
LOC_Os01g61440	Os01g0830500	expressed protein	2.40412	up	UP	Chr1	35525524	35527592	-	-	0	-	0	-	0	-	0	-
LOC_Os01g61540	Os01g0831800	expressed protein	1.01277	up	DOWN	Chr1	35594942	35595772	+	-	0	-	0	-	0	-	0	-
LOC_Os01g61610	Os01g0832600	flavonol synthase/flavanone 3-hydroxylase, putative, expressed	7.6495	up	UP	Chr1	35636303	35641236	+	-	1	chr1_solexa12_1010196,35637722,35638537;	0	-	1	osa-miRf10406-akr	0	-
LOC_Os01g61670	Os01g0833150	ureidoglycolate hydrolase, putative, expressed	1.4613	up	UP	Chr1	35682305	35685757	+	-	0	-	0	-	0	-	0	-
LOC_Os01g61680	Os01g0833400	expressed protein	12.2638	up	UP	Chr1	35686409	35687798	+	-	0	-	0	-	0	-	0	-
LOC_Os01g61720	Os01g0833800	IQ calmodulin-binding motif domain containing protein, expressed	2.06627	down	DOWN	Chr1	35709498	35713662	-	-	2	chr1_solexa12_1010216,35710040,35711023;chr1_solexa12_1010217,35711203,35711423;	0	-	2	osa-miRf11180-akr osa-miRf11267-akr	0	-
LOC_Os01g61750	0	hypothetical protein	1.00281	down	UP	Chr1	35720719	35721090	+	-	0	-	0	-	0	-	0	-
LOC_Os01g61880	Os01g0835500	respiratory burst oxidase, putative, expressed	1.94729	down	DOWN	Chr1	35813148	35817684	+	-	3	chr1_solexa12_1010241,35813950,35815247;chr1_solexa12_1010242,35815365,35815893;chr1_solexa12_1010243,35816284,35816536;	0	-	0	-	0	-
LOC_Os01g61990	Os01g0837000	ankyrin repeat-containing protein, putative, expressed	2.61402	up	UP	Chr1	35884769	35889014	-	-	1	chr1_solexa12_1010260,35887627,35887825;	0	-	0	-	0	-
LOC_Os01g62060	Os01g0837600	plant-specific domain TIGR01589 family protein, expressed	2.22622	down	UP	Chr1	35912076	35913388	+	-	0	-	0	-	0	-	0	-
LOC_Os01g62070	Os01g0837700	cation efflux family protein, putative, expressed	2.21692	up	UP	Chr1	35916734	35921969	-	-	0	-	0	-	1	osa-miRf11767-akr	0	-
LOC_Os01g62130	Os01g0838600	ZOS1-14 - C2H2 zinc finger protein, expressed	1.09448	up	DOWN	Chr1	35965949	35966946	-	-	0	-	0	-	0	-	0	-
LOC_Os01g62220	Os01g0839400	pentatricopeptide, putative, expressed	1.01945	down	DOWN	Chr1	36011650	36013020	+	-	0	-	0	-	0	-	0	-
LOC_Os01g62350	Os01g0840700	60S ribosomal protein L36-2, putative, expressed	3.29927	down	DOWN	Chr1	36083051	36085662	-	-	0	-	0	-	0	-	0	-
LOC_Os01g62410	Os01g0841500	MYB family transcription factor, putative, expressed	3.02848	up	UP	Chr1	36122778	36128487	+	-	3	chr1_solexa12_1010297,36123029,36123608;chr1_solexa12_1010298,36123725,36124448;chr1_solexa12_1010299,36125367,36125728;	0	-	0	-	0	-
LOC_Os01g62420	Os01g0841600	triosephosphate isomerase, cytosolic, putative, expressed	1.00104	down	UP	Chr1	36129310	36132720	+	-	0	-	0	-	0	-	0	-
LOC_Os01g62430	Os01g0841700	C2 domain containing protein, putative, expressed	4.02003	up	UP	Chr1	36135811	36137295	+	-	1	chr1_solexa12_1010302,36136476,36137173;	0	-	0	-	0	-
LOC_Os01g62440	Os01g0841800	ribonuclease protein, putative, expressed	1.5188	down	DOWN	Chr1	36138699	36146302	-	-	0	-	0	-	0	-	0	-
LOC_Os01g62460	Os01g0842200	ZOS1-16 - C2H2 zinc finger protein, expressed	1.79569	up	UP/DOWN	Chr1	36158218	36161536	+	-	0	-	0	-	0	-	0	-
LOC_Os01g62480	Os01g0842400	laccase precursor protein, putative, expressed	2.3823	down	DOWN	Chr1	36165920	36168939	-	-	0	-	0	-	1	osa-miR397a	1	osa-miR397a;
LOC_Os01g62610	Os01g0844300	peptidyl-prolyl cis-trans isomerase, FKBP-type, putative, expressed	30.5977	up	UP	Chr1	36253547	36256977	+	-	1	chr1_solexa12_1010323,36256341,36256850;	0	-	0	-	0	-
LOC_Os01g62760	Os01g0846300	protein phosphatase 2C, putative, expressed	33.9598	up	UP	Chr1	36343948	36346078	+	-	0	-	0	-	1	osa-miRf10947-akr	0	-
LOC_Os01g62800	Os01g0846600	methyltransferase, putative, expressed	1.01538	down	DOWN	Chr1	36368227	36373959	-	-	0	-	0	-	2	osa-miRf10223-akr osa-miRf11597-akr	0	-
LOC_Os01g62810	Os01g0846701	regulator of chromosome condensation, putative, expressed	3.07328	up	UP/DOWN	Chr1	36379629	36385391	+	-	1	chr1_solexa12_1010352,36381226,36381611;	0	-	0	-	0	-
LOC_Os01g62870	Os01g0847700	oxidoreductase, aldo/keto reductase family protein, putative, expressed	1.17784	up	UP	Chr1	36410638	36414610	+	-	0	-	0	-	1	osa-miRf10185-akr	0	-
LOC_Os01g62900	Os01g0848200	amino acid kinase, putative, expressed	18.6445	up	UP	Chr1	36430978	36440843	+	-	2	chr1_solexa12_1010375,36434434,36434714;chr1_solexa12_1010376,36438483,36438684;	0	-	3	osa-miRf10756-akr osa-miRf11481-akr osa-miRf11724-akr	0	-
LOC_Os01g62950	Os01g0848700	ras-related protein, putative, expressed	6.83172	up	UP	Chr1	36467915	36470441	-	-	1	chr1_solexa12_1010384,36469930,36470287;	1	chr1_solexa12_1010385 ,36470694,36471080;	0	-	0	-
LOC_Os01g62970	Os01g0848900	expressed protein	14.3319	up	UP	Chr1	36479579	36484051	+	-	2	chr1_solexa12_1010387,36480719,36480977;chr1_solexa12_1010388,36481439,36481855;	0	-	0	-	0	-
LOC_Os01g62980	Os01g0849000	LTPL101 - Protease inhibitor/seed storage/LTP family protein precursor, expressed	1.80718	up	UP	Chr1	36483566	36484818	-	-	1	chr1_solexa12_1010389,36484244,36484712;	0	-	0	-	0	-
LOC_Os01g63060	Os01g0850100	phosphatidic acid phosphatase-related, putative, expressed	11.7798	up	UP	Chr1	36540147	36545196	+	-	0	-	0	-	1	osa-miR1436	1	osa-miR1436;
LOC_Os01g63190	Os01g0850700	laccase precursor protein, putative, expressed	1.49388	up	DOWN	Chr1	36622827	36627675	+	-	0	-	1	chr1_solexa12_1010415 ,36622066,36622774;	1	osa-miR1847.1	0	-
LOC_Os01g63210	Os01g0850900	SOUL heme-binding protein, putative, expressed	3.13311	down	DOWN	Chr1	36639626	36640584	+	-	0	-	0	-	0	-	0	-
LOC_Os01g63230	Os01g0851100	growth regulator related protein, putative, expressed	3.14878	up	UP	Chr1	36643577	36648018	-	-	1	chr1_solexa12_1010422,36644965,36645018;	0	-	1	osa-miRf11143-akr	0	-
LOC_Os01g63290	Os01g0852200	transporter, major facilitator family, putative, expressed	1.23451	down	UP	Chr1	36687545	36695629	-	-	0	-	0	-	3	osa-miR167a osa-miR167b osa-miR167c	3	osa-miR167b; osa-miR167c; osa-miR167a;
LOC_Os01g63410	Os01g0853000	expressed protein	2.89441	up	UP	Chr1	36735951	36737401	-	-	1	chr1_solexa12_1010437,36736915,36737208;	0	-	0	-	0	-
LOC_Os01g63480	Os01g0854000	transferase family protein, putative, expressed	1.99696	up	DOWN	Chr1	36794890	36797406	+	-	0	-	1	chr1_solexa12_1010447 ,36794318,36794703;	0	-	0	-
LOC_Os01g63690	Os01g0855600	hs1, putative, expressed	4.21808	up	UP	Chr1	36942596	36944593	-	-	0	-	0	-	1	osa-miRf10687-akr	0	-
LOC_Os01g63710	Os01g0855900	CDC6 - Putative DNA replication initiation protein, expressed	3.20999	down	DOWN	Chr1	36951117	36956735	+	-	1	chr1_solexa12_1010492,36954806,36955323;	1	chr1_solexa12_1010491 ,36950716,36951002;	0	-	0	-
LOC_Os01g63870	Os01g0857500	nucleobase-ascorbate transporter, putative, expressed	6.04371	down	DOWN	Chr1	37060600	37064615	+	-	0	-	0	-	0	-	0	-
LOC_Os01g63930	Os01g0858200	cytochrome P450, putative, expressed	9.44832	up	UP	Chr1	37095403	37099183	-	-	0	-	0	-	1	osa-miRf10205-akr	0	-
LOC_Os01g63980	Os01g0859100	ZOS1-17 - C2H2 zinc finger protein, expressed	58.8958	up	UP	Chr1	37146917	37149200	-	-	0	-	0	-	1	osa-miR414	1	osa-miR414;
LOC_Os01g63990	Os01g0859200	hydrolase, alpha/beta fold family protein, putative, expressed	2.35559	down	DOWN	Chr1	37154448	37157450	+	-	0	-	0	-	0	-	0	-
LOC_Os01g64000	Os01g0859300	bZIP transcription factor, putative, expressed	3.3228	up	DOWN	Chr1	37174547	37176550	+	-	0	-	0	-	0	-	0	-
LOC_Os01g64030	Os01g0859600	OsFBL5 - F-box domain and LRR containing protein, expressed	1.31071	down	DOWN	Chr1	37190435	37197804	-	-	2	chr1_solexa12_1010546,37194972,37195445;chr1_solexa12_1010547,37195840,37196086;	0	-	0	-	0	-
LOC_Os01g64110	Os01g0860500	glycosyl hydrolase, putative, expressed	1.05643	down	UP	Chr1	37238901	37240778	+	-	0	-	0	-	0	-	0	-
LOC_Os01g64170	Os01g0860800	glycosyl hydrolases family 17, putative, expressed	3.76222	up	UP	Chr1	37269723	37274713	+	-	0	-	0	-	0	-	0	-
LOC_Os01g64250	Os01g0861700	hemerythrin family protein, expressed	2.57717	up	UP	Chr1	37303517	37307958	+	-	3	chr1_solexa12_1010580,37304356,37304849;chr1_solexa12_1010581,37305290,37305519;chr1_solexa12_1010582,37307439,37307598;	0	-	0	-	0	-
LOC_Os01g64270	Os01g0862200	expressed protein	8.80394	down	DOWN	Chr1	37315291	37316689	+	-	0	-	0	-	0	-	0	-
LOC_Os01g64300	Os01g0862600	DUF584 domain containing protein, putative, expressed	6.30242	up	UP	Chr1	37323884	37324908	+	-	0	-	0	-	0	-	0	-
LOC_Os01g64310	Os01g0862800	no apical meristem protein, putative, expressed	1.72108	down	UP	Chr1	37334220	37336229	+	-	1	chr1_solexa12_1010591,37335192,37335472;	0	-	0	-	0	-
LOC_Os01g64470	Os01g0864500	harpin-induced protein 1 domain containing protein, expressed	4.50498	up	UP	Chr1	37412000	37413011	-	-	0	-	0	-	0	-	0	-
LOC_Os01g64520	Os01g0865100	uricase, putative, expressed	2.38731	up	UP	Chr1	37440429	37444871	-	-	2	chr1_solexa12_1010613,37440858,37441264;chr1_solexa12_1010614,37442804,37443572;	0	-	3	osa-miR1884a osa-miR1884b osa-miRf11316-akr	2	osa-miR1884a; osa-miR1884b;
LOC_Os01g64630	Os01g0866100	actin, putative, expressed	1.11011	up	UP	Chr1	37509885	37513369	+	-	0	-	0	-	0	-	0	-
LOC_Os01g64660	Os01g0866400	fructose-1,6-bisphosphatase, putative, expressed	2.96893	down	DOWN	Chr1	37519523	37522613	+	-	2	chr1_solexa12_1010632,37520121,37520700;chr1_solexa12_1010633,37522283,37522519;	0	-	0	-	0	-
LOC_Os01g64670	Os01g0866500	soluble inorganic pyrophosphatase, putative, expressed	2.91768	down	DOWN	Chr1	37521803	37524040	-	-	1	chr1_solexa12_1010633,37522283,37522519;	0	-	0	-	0	-
LOC_Os01g64690	Os01g0866700	LSM domain containing protein, expressed	2.27273	down	DOWN	Chr1	37527399	37529102	-	-	0	-	1	chr1_solexa12_1010635 ,37529545,37529946;	0	-	0	-
LOC_Os01g64730	Os01g0867300	bZIP transcription factor domain containing protein, expressed	14.0777	up	UP	Chr1	37556674	37560104	-	-	0	-	0	-	0	-	0	-
LOC_Os01g64750	Os01g0867600	sterol 3-beta-glucosyltransferase, putative, expressed	3.48209	up	UP	Chr1	37566051	37575992	+	-	4	chr1_solexa12_1010649,37569023,37569582;chr1_solexa12_1010650,37570270,37570689;chr1_solexa12_1010651,37571146,37571819;chr1_solexa12_1010652,37573962,37575003;	0	-	1	osa-miRf10063-akr	0	-
LOC_Os01g64820	Os01g0868300	POLA1 - Putative DNA polymerase alpha catalytic subunit, expressed	3.00796	down	DOWN	Chr1	37625795	37636034	-	-	0	-	0	-	0	-	0	-
LOC_Os01g64960	Os01g0869800	chlorophyll A-B binding protein, putative, expressed	2.09542	down	DOWN	Chr1	37696778	37699752	+	-	0	-	0	-	0	-	0	-
LOC_Os01g64970	Os01g0869900	CAMK_CAMK_like.11 - CAMK includes calcium/calmodulin depedent protein kinases, expressed	3.12575	up	UP	Chr1	37710241	37715296	+	-	0	-	0	-	0	-	0	-
LOC_Os01g65030	Os01g0870500	S-locus-specific glycoprotein precursor, putative, expressed	2.81134	down	DOWN	Chr1	37745526	37748604	-	-	0	-	0	-	0	-	0	-
LOC_Os01g65080	Os01g0871200	ZOS1-18 - C2H2 zinc finger protein, expressed	3.50869	down	DOWN	Chr1	37773994	37778636	+	-	1	chr1_solexa12_1010703,37775062,37775511;	0	-	2	osa-miR2055 osa-miRf12056-akr	1	osa-miR2055;
LOC_Os01g65130	Os01g0871800	peptide transporter, putative, expressed	1.28703	down	DOWN	Chr1	37804018	37808200	+	-	1	chr1_solexa12_1010706,37805900,37806301;	0	-	17	osa-miRf10089-akr osa-miRf10172-akr osa-miRf10282-akr osa-miRf10416-akr osa-miRf10518-akr osa-miRf10699-akr osa-miRf10806-akr osa-miRf11000-akr osa-miRf11002-akr osa-miRf11346-akr osa-miRf11680-akr osa-miRf11681-akr osa-miRf11737-akr osa-miRf11780-akr osa-miRf11785-akr osa-miRf11894-akr osa-miRf11984-akr	0	-
LOC_Os01g65210	Os01g0872600	proton-dependent oligopeptide transport, putative, expressed	1.0035	down	DOWN	Chr1	37837137	37843664	+	-	2	chr1_solexa12_1010713,37842234,37842955;chr1_solexa12_1010714,37843158,37843380;	0	-	1	osa-miRf12029-akr	0	-
LOC_Os01g65410	Os01g0874900	serine hydroxymethyltransferase, mitochondrial precursor, putative, expressed	4.43097	up	UP	Chr1	37962542	37966808	+	-	1	chr1_solexa12_1010743,37965612,37966088;	0	-	0	-	0	-
LOC_Os01g65440	Os01g0875300	universal stress protein domain containing protein, putative, expressed	3.45186	down	DOWN	Chr1	37982849	37985710	+	-	0	-	0	-	0	-	0	-
LOC_Os01g65460	Os01g0875500	beta-galactosidase precursor, putative, expressed	2.03202	up	UP	Chr1	37994513	38001584	+	-	2	chr1_solexa12_1010749,37996030,37996419;chr1_solexa12_1010750,37998244,37998470;	0	-	0	-	0	-
LOC_Os01g65510	Os01g0876300	OsFBX31 - F-box domain containing protein, expressed	12.0442	up	UP	Chr1	38022774	38024230	-	-	0	-	0	-	0	-	0	-
LOC_Os01g65520	Os01g0876400	Sad1 / UNC-like C-terminal domain containing protein, putative, expressed	16.2097	up	UP	Chr1	38026545	38030352	-	-	2	chr1_solexa12_1010755,38029050,38029519;chr1_solexa12_1010756,38029959,38030177;	0	-	1	osa-miRf10063-akr	0	-
LOC_Os01g65550	Os01g0876800	RNA recognition motif containing protein, putative, expressed	1.71878	down	UP	Chr1	38048038	38054357	+	-	2	chr1_solexa12_1010759,38050089,38050998;chr1_solexa12_1010760,38051070,38051317;	0	-	0	-	0	-
LOC_Os01g65630	Os01g0878000	expressed protein	18.3226	down	DOWN	Chr1	38101544	38102991	-	-	0	-	0	-	0	-	0	-
LOC_Os01g65660	Os01g0878400	amino acid transporter, putative, expressed	2.63435	up	UP/DOWN	Chr1	38117301	38120760	-	-	0	-	1	chr1_solexa12_1010776 ,38120931,38121216;	1	osa-miRf10756-akr	0	-
LOC_Os01g65670	Os01g0878700	amino acid transporter, putative, expressed	3.33025	up	UP	Chr1	38133431	38137770	-	-	3	chr1_solexa12_1010779,38133490,38133833;chr1_solexa12_1010780,38134607,38135069;chr1_solexa12_1010781,38135416,38136177;	0	-	1	osa-miRf11025-akr	0	-
LOC_Os01g65780	Os01g0880200	glycosyl transferase, putative, expressed	2.5022	up	UP	Chr1	38197017	38202617	+	-	0	-	0	-	4	osa-miR529b osa-miRf10353-akr osa-miRf10411-akr osa-miRf11236-akr	1	osa-miR529b;
LOC_Os01g65790	Os01g0880300	pectinesterase, putative, expressed	3.17038	up	UP	Chr1	38206872	38211799	-	-	1	chr1_solexa12_1010790,38208439,38209728;	1	chr1_solexa12_1010791 ,38211895,38212088;	3	osa-miRf10060-akr osa-miRf10063-akr osa-miRf11647-akr	0	-
LOC_Os01g65860	Os01g0881100	ANTH domain containing protein, expressed	1.01755	down	UP	Chr1	38238475	38240305	-	-	0	-	1	chr1_solexa12_1010799 ,38240661,38241232;	1	osa-miRf10822-akr	0	-
LOC_Os01g65920	Os01g0881900	F-box/LRR-repeat protein 2, putative, expressed	2.7081	up	UP	Chr1	38275055	38279030	-	-	0	-	0	-	0	-	0	-
LOC_Os01g66000	Os01g0882500	NADH dehydrogenase I subunit N, putative, expressed	4.91896	down	UP/DOWN	Chr1	38306156	38307729	-	-	0	-	0	-	0	-	0	-
LOC_Os01g66030	Os01g0883100	OsMADS2 - MADS-box family gene with MIKCc type-box, expressed	2.81912	down	UP/DOWN	Chr1	38320785	38324074	-	FLCP723	1	chr1_solexa12_1010819,38322732,38323026;	0	-	1	osa-miRf11013-akr	0	-
LOC_Os01g66110	Os01g0883900	methyltransferase, putative, expressed	2.51	down	DOWN	Chr1	38386267	38391780	-	-	3	chr1_solexa12_1010823,38386405,38387155;chr1_solexa12_1010824,38387795,38388100;chr1_solexa12_1010825,38388457,38388933;	1	chr1_solexa12_1010826 ,38392436,38392757;	2	osa-miRf10957-akr osa-miRf11518-akr	0	-
LOC_Os01g66120	Os01g0884300	No apical meristem protein, putative, expressed	6.86426	up	UP	Chr1	38398517	38401533	-	-	0	-	0	-	0	-	0	-
LOC_Os01g66230	Os01g0885500	csAtPR5, putative, expressed	1.00191	down	DOWN	Chr1	38469633	38475218	-	-	0	-	0	-	0	-	0	-
LOC_Os01g66240	Os01g0885600	mitochondrion protein, putative, expressed	4.44339	up	UP	Chr1	38475617	38480790	+	-	1	chr1_solexa12_1010845,38480057,38480303;	0	-	0	-	0	-
LOC_Os01g66260	Os01g0885800	expressed protein	1.05844	up	UP	Chr1	38484468	38485604	-	-	0	-	0	-	0	-	0	-
LOC_Os01g66290	Os01g0886200	OsMADS21 - MADS-box family gene with MIKCc type-box, expressed	1.00924	down	DOWN	Chr1	38500880	38505127	+	FLCP719	0	-	0	-	1	osa-miRf10293-akr	0	-
LOC_Os01g66300	Os01g0886300	KH domain containing protein, putative, expressed	2.64461	down	DOWN	Chr1	38509123	38513616	+	-	0	-	0	-	0	-	0	-
LOC_Os01g66350	Os01g0886900	DUF647 domain containing protein, putative, expressed	2.33999	down	DOWN	Chr1	38534823	38540370	+	-	0	-	0	-	1	osa-miRf11880-akr	0	-
LOC_Os01g66440	Os01g0888000	expressed protein	1.00886	down	DOWN	Chr1	38574115	38580107	+	-	3	chr1_solexa12_1010855,38574355,38574595;chr1_solexa12_1010856,38575635,38575913;chr1_solexa12_1010857,38576125,38576381;	0	-	0	-	0	-
LOC_Os01g66500	Os01g0888500	phosphoribosylformylglycinamidine synthase, putative, expressed	2.51067	down	DOWN	Chr1	38618736	38623836	-	-	0	-	0	-	0	-	0	-
LOC_Os01g66530	Os01g0888800	ARGOS, putative, expressed	36.787	up	UP	Chr1	38637331	38638234	+	-	0	-	0	-	0	-	0	-
LOC_Os01g66590	Os01g0889400	DUF260 domain containing protein, putative, expressed	6.49011	up	UP	Chr1	38676217	38679707	+	-	2	chr1_solexa12_1010882,38676422,38676980;chr1_solexa12_1010883,38678871,38679044;	0	-	0	-	0	-
LOC_Os01g66850	Os01g0892600	pectinacetylesterase domain containing protein, expressed	3.00003	down	DOWN	Chr1	38812350	38815179	-	-	0	-	0	-	0	-	0	-
LOC_Os01g66860	Os01g0892800	serine/threonine protein kinase, putative, expressed	1.78238	up	UP	Chr1	38818686	38822182	+	-	1	chr1_solexa12_1010923,38819242,38819476;	0	-	0	-	0	-
LOC_Os01g66890	Os01g0893400	BTBZ1 - Bric-a-Brac, Tramtrack, and Broad Complex BTB domain with TAZ zinc finger and Calmodulin-binding domains, expressed	3.84571	up	UP/DOWN	Chr1	38843725	38846536	+	-	0	-	0	-	0	-	0	-
LOC_Os01g66960	Os01g0894500	selenoprotein precursor, putative, expressed	4.58171	down	DOWN	Chr1	38891151	38894746	+	-	1	chr1_solexa12_1010941,38892351,38892677;	0	-	18	osa-miRf10146-akr osa-miRf10173-akr osa-miRf10246-akr osa-miRf10336-akr osa-miRf10692-akr osa-miRf10762-akr osa-miRf10787-akr osa-miRf10855-akr osa-miRf10985-akr osa-miRf11042-akr osa-miRf11043-akr osa-miRf11050-akr osa-miRf11132-akr osa-miRf11133-akr osa-miRf11308-akr osa-miRf11457-akr osa-miRf11714-akr osa-miRf11955-akr	0	-
LOC_Os01g66970	Os01g0894600	zinc finger, C3HC4 type domain containing protein, expressed	4.8423	down	DOWN	Chr1	38893298	38897714	-	-	0	-	0	-	0	-	0	-
LOC_Os01g66980	Os01g0894700	expressed protein	2.31569	down	DOWN	Chr1	38900545	38902752	-	-	0	-	0	-	0	-	0	-
LOC_Os01g67040	Os01g0895500	OsRhmbd5 - Putative Rhomboid homologue, expressed	1.44413	down	DOWN	Chr1	38928602	38930270	+	-	0	-	1	chr1_solexa12_1010955 ,38928281,38928531;	0	-	0	-
LOC_Os01g67090	Os01g0896200	IQ calmodulin-binding motif domain containing protein, expressed	2.13374	down	UP/DOWN	Chr1	38946700	38950827	+	-	2	chr1_solexa12_1010960,38948967,38949390;chr1_solexa12_1010961,38950054,38950353;	0	-	0	-	0	-
LOC_Os01g67110	Os01g0896400	expressed protein	3.65888	down	DOWN	Chr1	38959324	38960235	-	-	0	-	1	chr1_solexa12_1010964 ,38960244,38960851;	0	-	0	-
LOC_Os01g67180	Os01g0897200	ribonuclease T2 family domain containing protein, expressed	2.81643	down	DOWN	Chr1	38990769	38993804	-	-	2	chr1_solexa12_1010974,38990776,38991117;chr1_solexa12_1010975,38992385,38993407;	0	-	1	osa-miRf11381-akr	0	-
LOC_Os01g67190	Os01g0897300	ribonuclease T2 family domain containing protein, expressed	2.06752	down	UP	Chr1	38994469	38997523	-	-	1	chr1_solexa12_1010976,38996782,38996985;	1	chr1_solexa12_1010977 ,38997613,38998052;	0	-	0	-
LOC_Os01g67220	Os01g0897600	Os1bglu4 - beta-glucosidase-like protein without signal sequence, expressed	1.78894	down	UP	Chr1	39004988	39010626	+	-	1	chr1_solexa12_1010980,39006614,39006853;	0	-	0	-	0	-
LOC_Os01g67280	Os01g0898200	expressed protein	1.00699	down	DOWN	Chr1	39049840	39051530	-	-	0	-	0	-	0	-	0	-
LOC_Os01g67300	Os01g0898400	expressed protein	1.31056	down	UP	Chr1	39063497	39065531	+	-	0	-	0	-	1	osa-miRf11513-akr	0	-
LOC_Os01g67310	Os01g0898500	patatin, putative, expressed	1.35619	down	UP	Chr1	39066175	39068651	+	-	1	chr1_solexa12_1010991,39067164,39067433;	0	-	0	-	0	-
LOC_Os01g67360	Os01g0899200	methyltransferase, putative, expressed	9.06172	down	DOWN	Chr1	39102276	39105764	-	-	2	chr1_solexa12_1010996,39104940,39105054;chr1_solexa12_1010997,39105500,39105696;	0	-	1	osa-miRf11241-akr	0	-
LOC_Os01g67390	Os01g0899700	POEI32 - Pollen Ole e I allergen and extensin family protein precursor, expressed	1.00236	down	DOWN	Chr1	39136937	39139380	-	-	2	chr1_solexa12_1011021,39137819,39138004;chr1_solexa12_1011022,39138885,39139197;	0	-	0	-	0	-
LOC_Os01g67420	Os01g0900001	lipase, putative, expressed	1.36325	up	UP	Chr1	39158153	39165729	+	-	1	chr1_solexa12_1011025,39164901,39165359;	0	-	0	-	0	-
LOC_Os01g67480	Os01g0900800	helix-loop-helix DNA-binding domain containing protein, expressed	4.00979	up	UP	Chr1	39211307	39216637	+	-	1	chr1_solexa12_1011036,39214644,39215161;	1	chr1_solexa12_1011035 ,39210459,39210765;	1	osa-miRf12029-akr	0	-
LOC_Os01g67500	Os01g0901000	armadillo/beta-catenin repeat family protein, putative, expressed	4.60699	up	UP	Chr1	39222268	39226573	-	-	0	-	0	-	0	-	0	-
LOC_Os01g67510	Os01g0901200	recA protein, putative, expressed	4.49411	down	DOWN	Chr1	39238786	39243986	-	-	1	chr1_solexa12_1011040,39239776,39240020;	0	-	1	osa-miRf11518-akr	0	-
LOC_Os01g67600	Os01g0902300	CXE carboxylesterase, putative, expressed	1.76252	up	UP	Chr1	39296926	39299837	-	-	1	chr1_solexa12_1011053,39298684,39299365;	0	-	0	-	0	-
LOC_Os01g67630	Os01g0902700	peptide transporter PTR2, putative, expressed	1.11985	down	DOWN	Chr1	39307443	39310581	+	-	0	-	0	-	0	-	0	-
LOC_Os01g67850	Os01g0905700	zinc finger, RING-type, putative, expressed	2.01475	up	DOWN	Chr1	39429064	39432496	+	-	1	chr1_solexa12_1011082,39430210,39430511;	0	-	0	-	0	-
LOC_Os01g67890	Os01g0906300	OsMADS96 - MADS-box family gene with M-beta type-box, expressed	1.00177	down	DOWN	Chr1	39459599	39461050	-	-	0	-	0	-	3	osa-miRf11026-akr osa-miRf11089-akr osa-miRf11817-akr	0	-
LOC_Os01g67950	Os01g0907200	ubiquitin family protein, putative, expressed	3.08001	up	UP	Chr1	39483755	39484808	+	-	0	-	0	-	1	osa-miRf11743-akr	0	-
LOC_Os01g68050	Os01g0908600	transmembrane amino acid transporter protein, putative, expressed	10.3717	down	DOWN	Chr1	39562495	39565691	+	-	1	chr1_solexa12_1011106,39562798,39563091;	0	-	1	osa-miRf10792-akr	0	-
LOC_Os01g68060	Os01g0908700	copine, putative, expressed	2.95375	up	UP	Chr1	39565751	39570176	-	-	0	-	0	-	0	-	0	-
LOC_Os01g68269	0	expressed protein	1.56203	down	DOWN	Chr1	39670739	39672248	+	-	0	-	0	-	0	-	0	-
LOC_Os01g68300	Os01g0910900	expressed protein	1.26887	down	UP/DOWN	Chr1	39682834	39683442	-	-	0	-	0	-	0	-	0	-
LOC_Os01g68320	Os01g0911100	DEAD-box ATP-dependent RNA helicase 30, putative, expressed	2.8282	up	UP	Chr1	39688260	39693159	-	-	0	-	0	-	7	osa-miRf10642-akr osa-miRf10818-akr osa-miRf10833-akr osa-miRf10944-akr osa-miRf10945-akr osa-miRf10946-akr osa-miRf11303-akr	0	-
LOC_Os01g68370	Os01g0911700	B3 DNA binding domain containing protein, expressed	1.91479	up	DOWN	Chr1	39723155	39726988	-	-	0	-	0	-	2	osa-miRf11347-akr osa-miRf12029-akr	0	-
LOC_Os01g68420	Os01g0912400	OsMADS97 - MADS-box family gene with M-beta type-box, expressed	1.00253	down	DOWN	Chr1	39762896	39763714	+	-	0	-	0	-	0	-	0	-
LOC_Os01g68450	Os01g0912700	expressed protein	2.19775	down	DOWN	Chr1	39777748	39779937	+	-	0	-	0	-	0	-	0	-
LOC_Os01g68490	Os01g0912900	tetratricopeptide-like helical, putative, expressed	5.5382	down	DOWN	Chr1	39794226	39799341	-	-	2	chr1_solexa12_1011168,39795832,39796353;chr1_solexa12_1011169,39799037,39799297;	0	-	0	-	0	-
LOC_Os01g68560	Os01g0913900	OsMADS98 - MADS-box family gene with M-beta type-box, expressed	1.10263	down	DOWN	Chr1	39826794	39828732	-	-	0	-	0	-	3	osa-miRf11098-akr osa-miRf11102-akr osa-miRf11106-akr	0	-
LOC_Os01g68580	Os01g0914100	LTPL38 - Protease inhibitor/seed storage/LTP family protein precursor, expressed	1.50871	down	DOWN	Chr1	39836639	39837257	+	-	0	-	1	chr1_solexa12_1011178 ,39836189,39836421;	2	osa-miRf10807-akr osa-miRf11090-akr	0	-
LOC_Os01g68650	Os01g0915000	plant-specific domain TIGR01615 family protein, expressed	6.01003	up	UP	Chr1	39866338	39867460	-	-	0	-	0	-	1	osa-miRf12002-akr	0	-
LOC_Os01g68700	Os01g0915600	BHLH transcription factor, putative, expressed	3.01603	down	DOWN	Chr1	39894642	39897761	-	-	2	chr1_solexa12_1011189,39894790,39895023;chr1_solexa12_1011190,39895165,39895587;	0	-	1	osa-miRf11836-akr	0	-
LOC_Os01g68730	Os01g0916000	RNA-binding protein FUS, putative, expressed	2.95726	down	DOWN	Chr1	39922192	39923794	-	-	0	-	0	-	1	osa-miRf11513-akr	0	-
LOC_Os01g68740	Os01g0916100	keratin, type I cytoskeletal 9, putative, expressed	6.24877	down	DOWN	Chr1	39925522	39927267	-	-	2	chr1_solexa12_1011197,39925608,39926042;chr1_solexa12_1011198,39926204,39926828;	0	-	0	-	0	-
LOC_Os01g68770	Os01g0916400	selenium-binding protein, putative, expressed	4.36543	up	UP	Chr1	39948062	39951534	+	-	1	chr1_solexa12_1011204,39948932,39950503;	0	-	1	osa-miR398a	1	osa-miR398a;
LOC_Os01g68790	Os01g0916600	RNA recognition motif containing protein, putative, expressed	2.91597	down	DOWN	Chr1	39954529	39956684	+	-	0	-	0	-	1	osa-miRf10991-akr	0	-
LOC_Os01g68930	Os01g0918100	expressed protein	3.66346	down	DOWN	Chr1	40056053	40059446	-	-	0	-	0	-	0	-	0	-
LOC_Os01g69010	Os01g0919100	MATE efflux protein, putative, expressed	14.4333	up	UP	Chr1	40093713	40096983	+	-	2	chr1_solexa12_1011238,40094143,40094275;chr1_solexa12_1011239,40095203,40095384;	0	-	1	osa-miRf10709-akr	0	-
LOC_Os01g69030	Os01g0919400	sucrose-phosphate synthase, putative, expressed	1.39095	down	DOWN	Chr1	40101404	40107186	-	-	0	-	0	-	2	osa-miRf10261-akr osa-miRf12002-akr	0	-
LOC_Os01g69060	Os01g0919700	hydrolase, alpha/beta fold family domain containing protein, expressed	6.20508	down	DOWN	Chr1	40133062	40138351	+	-	2	chr1_solexa12_1011246,40133820,40134195;chr1_solexa12_1011247,40135759,40136312;	0	-	0	-	0	-
LOC_Os01g69070	Os01g0919800	auxin efflux carrier component, putative, expressed	5.32388	down	DOWN	Chr1	40136225	40142764	-	-	1	chr1_solexa12_1011248,40140449,40140888;	0	-	2	osa-miRf12007-akr osa-miRf12029-akr	0	-
LOC_Os01g69080	Os01g0919900	acyl-desaturase, chloroplast precursor, putative, expressed	1.8076	down	DOWN	Chr1	40146507	40150833	-	-	0	-	0	-	0	-	0	-
LOC_Os01g69220	Os01g0921300	exostosin family domain containing protein, expressed	3.63369	down	DOWN	Chr1	40230199	40233220	+	-	0	-	0	-	0	-	0	-
LOC_Os01g69830	Os01g0922600	OsSPL2 - SBP-box gene family member, expressed	12.4767	up	UP	Chr1	40331733	40335718	+	-	1	chr1_solexa12_1011285,40334319,40334555;	0	-	21	osa-miR156a osa-miR156b osa-miR156c osa-miR156d osa-miR156e osa-miR156f osa-miR156g osa-miR156h osa-miR156i osa-miR156j osa-miR156k osa-miR156l osa-miR156m osa-miR156n osa-miR156o osa-miR156p osa-miR156q osa-miR156r osa-miR529b osa-miRf10783-akr osa-miRf12092-akr	13	osa-miR529b; osa-miR156c; osa-miR156b; osa-miR156a; osa-miR156d; osa-miR156i; osa-miR156e; osa-miR156h; osa-miR156f; osa-miR156f; osa-miR156g; osa-miR156k; osa-miR156l;
LOC_Os01g69840	Os01g0922700	expressed protein	1.45312	down	DOWN	Chr1	40336733	40337314	-	-	0	-	0	-	0	-	0	-
LOC_Os01g69890	Os01g0923200	expressed protein	1.21263	up	DOWN	Chr1	40379245	40379472	+	-	0	-	0	-	0	-	0	-
LOC_Os01g69904	Os01g0923400	expressed protein	1.02416	down	DOWN	Chr1	40390390	40393123	+	-	0	-	0	-	2	osa-miRf10651-akr osa-miRf11978-akr	0	-
LOC_Os01g69960	Os01g0924200	expressed protein	1.57201	down	DOWN	Chr1	40460001	40461483	+	-	0	-	0	-	1	osa-miRf10773-akr	0	-
LOC_Os01g69970	Os01g0924300	WD domain, G-beta repeat domain containing protein, expressed	3.45819	down	DOWN	Chr1	40463007	40467759	-	-	1	chr1_solexa12_1011323,40466097,40466561;	1	chr1_solexa12_1011324 ,40467978,40468242;	1	osa-miRf11495-akr	0	-
LOC_Os01g70010	Os01g0924800	ribosomal protein L7Ae, putative, expressed	2.20538	down	DOWN	Chr1	40496343	40498279	-	-	0	-	0	-	1	osa-miRf10063-akr	0	-
LOC_Os01g70100	Os01g0925300	zinc finger DHHC domain-containing protein, putative, expressed	1.73033	down	DOWN	Chr1	40566660	40569777	-	-	0	-	0	-	1	osa-miR1846e	1	osa-miR1846e;
LOC_Os01g70200	Os01g0926700	exostosin family domain containing protein, expressed	2.05704	down	DOWN	Chr1	40633090	40636112	-	-	0	-	0	-	0	-	0	-
LOC_Os01g70210	Os01g0926800	CRAL/TRIO domain containing protein, expressed	2.26385	down	DOWN	Chr1	40644597	40648434	+	-	1	chr1_solexa12_1011369,40646143,40646666;	0	-	0	-	0	-
LOC_Os01g70250	Os01g0927400	heat shock protein DnaJ, putative, expressed	1.42073	down	UP	Chr1	40674891	40677841	-	-	1	chr1_solexa12_1011375,40676547,40676920;	0	-	0	-	0	-
LOC_Os01g70310	Os01g0928000	inducer of CBF expression 2, putative, expressed	7.69049	up	UP	Chr1	40714145	40717179	-	-	0	-	0	-	0	-	0	-
LOC_Os01g70380	Os01g0928800	serine palmitoyltransferase 2, putative, expressed	2.7563	down	DOWN	Chr1	40774498	40778604	-	-	0	-	1	chr1_solexa12_1011415 ,40778953,40779480;	0	-	0	-
LOC_Os01g70400	Os01g0929100	expressed protein	5.08827	down	DOWN	Chr1	40785124	40787220	+	-	0	-	0	-	0	-	0	-
LOC_Os01g70410	Os01g0929200	protein kinase, putative, expressed	2.27046	down	DOWN	Chr1	40786166	40790612	-	-	0	-	0	-	0	-	0	-
LOC_Os01g70440	Os01g0929600	LEML1 - Anther-specific LEM1 family protein precursor, expressed	1.00682	down	UP	Chr1	40797873	40798525	-	-	0	-	2	chr1_solexa12_1011418 ,40798525,40798953; chr1_solexa12_1011419 ,40799080,40799368;	1	osa-miRf11025-akr	0	-
LOC_Os01g70490	Os01g0930400	potassium transporter, putative, expressed	1.108	up	DOWN	Chr1	40825681	40830301	+	-	0	-	0	-	1	osa-miRf10496-akr	0	-
LOC_Os01g70520	Os01g0930800	Os1bglu5 - beta-glucosidase homologue, similar to G. max isohydroxyurate hydrolase, expressed	2.40247	down	DOWN	Chr1	40842242	40848348	+	-	2	chr1_solexa12_1011431,40845832,40846016;chr1_solexa12_1011432,40847824,40848068;	1	chr1_solexa12_1011430 ,40841506,40841845;	0	-	0	-
LOC_Os01g70560	Os01g0931200	expressed protein	3.24841	down	DOWN	Chr1	40862786	40864400	-	-	0	-	0	-	1	osa-miRf10844-akr	0	-
LOC_Os01g70770	Os01g0933900	glutathione S-transferase, putative, expressed	1.48223	up	UP	Chr1	40962401	40964248	-	-	0	-	1	chr1_solexa12_1011460 ,40964706,40965089;	5	osa-miRf10060-akr osa-miRf10518-akr osa-miRf10806-akr osa-miRf11680-akr osa-miRf11785-akr	0	-
LOC_Os01g70790	Os01g0934100	SRC2 protein, putative, expressed	2.88115	up	UP	Chr1	40973255	40974782	-	-	1	chr1_solexa12_1011465,40973426,40973669;	0	-	2	osa-miRf10491-akr osa-miRf12017-akr	0	-
LOC_Os01g70820	Os01g0934350	lumenal PsbP, putative, expressed	2.90986	up	UP	Chr1	40994303	40997132	+	-	0	-	0	-	0	-	0	-
LOC_Os01g70950	Os01g0935600	spermatogenesis-associated protein 20 precursor, putative, expressed	3.0332	up	UP	Chr1	41066583	41070764	-	-	0	-	0	-	0	-	0	-
LOC_Os01g70980	Os01g0935900	expressed protein	1.11154	down	UP	Chr1	41085901	41088168	-	-	0	-	0	-	0	-	0	-
LOC_Os01g71000	Os01g0936100	protein kinase APK1B, chloroplast precursor, putative, expressed	2.14331	up	UP	Chr1	41095905	41100367	+	-	2	chr1_solexa12_1011492,41098942,41099218;chr1_solexa12_1011493,41099944,41100203;	0	-	0	-	0	-
LOC_Os01g71106	Os01g0937400	NBS-LRR disease resistance protein, putative, expressed	3.95475	down	DOWN	Chr1	41155813	41160726	-	-	0	-	0	-	0	-	0	-
LOC_Os01g71170	Os01g0937900	classical arabinogalactan protein 26 precursor, putative, expressed	2.62572	down	DOWN	Chr1	41179433	41180367	+	-	0	-	0	-	1	osa-miRf10863-akr	0	-
LOC_Os01g71190	Os01g0938100	photosystem II reaction center PSB28 protein, chloroplast precursor, putative, expressed	2.15707	down	DOWN	Chr1	41186974	41188839	+	-	0	-	0	-	0	-	0	-
LOC_Os01g71210	Os01g0938400	expressed protein	2.82691	down	DOWN	Chr1	41201472	41202302	-	-	0	-	0	-	0	-	0	-
LOC_Os01g71220	Os01g0938600	zinc finger protein, putative, expressed	2.26814	down	UP	Chr1	41203847	41208712	-	-	3	chr1_solexa12_1011512,41205278,41205491;chr1_solexa12_1011513,41205720,41206295;chr1_solexa12_1011514,41207720,41208625;	0	-	0	-	0	-
LOC_Os01g71230	Os01g0938900	nascent polypeptide-associated complex subunit alpha-like protein 3, putative, expressed	2.39244	down	DOWN	Chr1	41214311	41217069	+	-	0	-	0	-	1	osa-miR414	1	osa-miR414;
LOC_Os01g71310	Os01g0940000	cytokinin dehydrogenase precursor, putative, expressed	4.9549	up	UP	Chr1	41300203	41303044	+	-	0	-	0	-	0	-	0	-
LOC_Os01g71330	Os01g0940600	expressed protein	3.63223	down	DOWN	Chr1	41343327	41344284	+	-	0	-	0	-	2	osa-miRf11095-akr osa-miRf11238-akr	0	-
LOC_Os01g71340	Os01g0940700	glycosyl hydrolases family 17, putative, expressed	3.18209	down	DOWN	Chr1	41346574	41348411	+	-	0	-	0	-	0	-	0	-
LOC_Os01g71350	Os01g0940800	glycosyl hydrolases family 17, putative, expressed	5.00001	down	DOWN	Chr1	41349731	41351148	+	-	0	-	0	-	0	-	0	-
LOC_Os01g71624	Os01g0944100	expressed protein	1.00414	down	DOWN	Chr1	41495707	41498656	+	-	0	-	0	-	1	osa-miRf10319-akr	0	-
LOC_Os01g71680	Os01g0944800	glycosyl hydrolases family 17, putative, expressed	1.0037	down	DOWN	Chr1	41536977	41538320	-	-	0	-	0	-	1	osa-miRf10223-akr	0	-
LOC_Os01g71690	Os01g0944900	recA protein, expressed	10.9565	up	UP	Chr1	41539690	41545870	-	-	1	chr1_solexa12_1011590,41540365,41540616;	0	-	1	osa-miR210203p	0	-
LOC_Os01g71720	Os01g0945300	amino acid permease family protein, putative, expressed	15.6154	down	DOWN	Chr1	41554884	41559339	-	-	1	chr1_solexa12_1011591,41557130,41557765;	1	chr1_solexa12_1011592 ,41559589,41559906;	0	-	0	-
LOC_Os01g71970	Os01g0948200	GRAS family transcription factor containing protein, expressed	7.27997	up	UP	Chr1	41711881	41713811	+	-	0	-	1	chr1_solexa12_1011633 ,41710937,41711118;	0	-	0	-
LOC_Os01g72009	Os01g0948600	expressed protein	1.71932	up	UP	Chr1	41728651	41729616	-	-	0	-	0	-	0	-	0	-
LOC_Os01g72140	Os01g0949800	glutathione S-transferase, putative, expressed	4.94635	down	DOWN	Chr1	41844009	41845691	+	-	0	-	0	-	0	-	0	-
LOC_Os01g72210	Os01g0950900	early-responsive to dehydration protein-related, putative, expressed	2.34181	up	UP	Chr1	41869930	41874556	+	-	2	chr1_solexa12_1011656,41869999,41870231;chr1_solexa12_1011657,41871602,41872073;	0	-	0	-	0	-
LOC_Os01g72250	Os01g0951400	uridine 5-monophosphate synthase, putative, expressed	2.74547	up	UP	Chr1	41892678	41896242	+	-	1	chr1_solexa12_1011659,41894873,41895468;	0	-	2	osa-miRf10040-akr osa-miRf10273-akr	0	-
LOC_Os01g72330	Os01g0952500	OsRR4 type-A response regulator, expressed	1.22595	up	DOWN	Chr1	41948952	41952388	+	-	1	chr1_solexa12_1011663,41950505,41950767;	0	-	0	-	0	-
LOC_Os01g72350	Os01g0952700	amidohydrolase, putative, expressed	1.91711	up	DOWN	Chr1	41964126	41970144	+	-	2	chr1_solexa12_1011667,41964696,41965297;chr1_solexa12_1011668,41969484,41969967;	1	chr1_solexa12_1011666 ,41963276,41963765;	0	-	0	-
LOC_Os01g72370	Os01g0952800	helix-loop-helix DNA-binding domain containing protein, expressed	1.00204	up	UP	Chr1	41971444	41978408	-	-	2	chr1_solexa12_1011669,41972437,41973226;chr1_solexa12_1011670,41975670,41975918;	0	-	8	osa-miR437 osa-miR818a osa-miR818b osa-miR818c osa-miR818d osa-miR818e osa-miRf10212-akr osa-miRf10429-akr	6	osa-miR818a; osa-miR818b; osa-miR818c; osa-miR818d; osa-miR818e; osa-miR437;
LOC_Os01g72460	Os01g0954000	NADPH quinone oxidoreductase, putative, expressed	24.1499	up	UP	Chr1	42018059	42019514	+	-	0	-	1	chr1_solexa12_1011684 ,42017548,42018000;	0	-	0	-
LOC_Os01g72490	Os01g0954500	LRP1, putative, expressed	5.9265	up	UP	Chr1	42037167	42039622	-	-	0	-	0	-	0	-	0	-
LOC_Os01g72510	Os01g0954900	eukaryotic aspartyl protease domain containing protein, expressed	1.08645	down	DOWN	Chr1	42058936	42060584	-	-	1	chr1_solexa12_1011692,42059416,42059719;	0	-	0	-	0	-
LOC_Os01g72520	Os01g0955000	phosphoesterase family protein, putative, expressed	6.72261	up	UP	Chr1	42063181	42067788	-	-	1	chr1_solexa12_1011694,42063834,42064605;	0	-	0	-	0	-
LOC_Os01g72530	Os01g0955100	OsCML31 - Calmodulin-related calcium sensor protein, expressed	33.5099	up	UP	Chr1	42073984	42074982	-	-	0	-	0	-	0	-	0	-
LOC_Os01g72570	Os01g0955700	expressed protein	4.6371	up	UP	Chr1	42086475	42095890	+	-	3	chr1_solexa12_1011696,42088714,42090200;chr1_solexa12_1011697,42091607,42091847;chr1_solexa12_1011698,42093088,42093502;	0	-	1	osa-miRf10063-akr	0	-
LOC_Os01g72600	Os01g0956075	spotted leaf 11, putative, expressed	1.00906	down	UP	Chr1	42122517	42123788	-	-	0	-	0	-	0	-	0	-
LOC_Os01g72610	Os01g0956200	glycosyltransferase, putative, expressed	3.27173	up	UP	Chr1	42128326	42130347	-	-	0	-	0	-	0	-	0	-
LOC_Os01g72700	Os01g0957100	expressed protein	2.76313	down	DOWN	Chr1	42184240	42187695	+	-	2	chr1_solexa12_1011720,42184331,42184686;chr1_solexa12_1011721,42186483,42187336;	0	-	0	-	0	-
LOC_Os01g72740	Os01g0957600	cytochrome P450, putative, expressed	8.59419	down	DOWN	Chr1	42206304	42208513	+	-	0	-	0	-	0	-	0	-
LOC_Os01g72790	Os01g0958000	cyclin-dependent kinase, putative, expressed	1.35556	up	DOWN	Chr1	42229506	42232641	+	-	0	-	0	-	1	osa-miRf10819-akr	0	-
LOC_Os01g72850	Os01g0958600	GDSL-motif lipase/hydrolase family protein, putative, expressed	1.00366	down	UP	Chr1	42255655	42257190	-	-	0	-	0	-	0	-	0	-
LOC_Os01g72860	Os01g0958700	MAC/Perforin domain containing protein, putative, expressed	2.75888	up	UP	Chr1	42260295	42264942	+	-	3	chr1_solexa12_1011728,42260482,42261367;chr1_solexa12_1011729,42262336,42262632;chr1_solexa12_1011730,42262862,42263588;	0	-	0	-	0	-
LOC_Os01g72880	Os01g0958900	DNA mismatch repair protein Mlh1, putative, expressed	2.62333	down	DOWN	Chr1	42268880	42274913	+	-	2	chr1_solexa12_1011736,42270765,42271172;chr1_solexa12_1011737,42273004,42273272;	1	chr1_solexa12_1011735 ,42268088,42268304;	0	-	0	-
LOC_Os01g72990	Os01g0960400	expressed protein	2.81835	down	DOWN	Chr1	42336217	42349399	-	-	3	chr1_solexa12_1011755,42337840,42338367;chr1_solexa12_1011756,42338496,42338714;chr1_solexa12_1011757,42341654,42342448;	0	-	1	osa-miRf10301-akr	0	-
LOC_Os01g73150	Os01g0962500	expressed protein	2.23761	down	UP	Chr1	42421671	42424864	-	-	1	chr1_solexa12_1011778,42423261,42424410;	0	-	0	-	0	-
LOC_Os01g73200	Os01g0963000	peroxidase precursor, putative, expressed	9.59625	up	UP	Chr1	42441660	42442958	+	-	1	chr1_solexa12_1011784,42441988,42442249;	0	-	0	-	0	-
LOC_Os01g73234	Os01g0963400	thioredoxin, putative, expressed	2.42615	down	DOWN	Chr1	42451116	42454309	+	-	0	-	0	-	0	-	0	-
LOC_Os01g73300	Os01g0964000	VAMP-like protein YKT62, putative, expressed	3.102	up	UP	Chr1	42479663	42483372	-	-	0	-	0	-	0	-	0	-
LOC_Os01g73310	Os01g0964133	actin, putative, expressed	2.17137	down	UP	Chr1	42484073	42487451	-	-	1	chr1_solexa12_1011792,42485591,42486063;	0	-	1	osa-miRf10995-akr	0	-
LOC_Os01g73530	Os01g0966100	ABC transporter, ATP-binding protein, putative, expressed	2.74832	up	UP	Chr1	42600571	42612433	+	-	2	chr1_solexa12_1011818,42606310,42606818;chr1_solexa12_1011819,42610414,42610655;	0	-	0	-	0	-
LOC_Os01g73540	Os01g0966200	YGGT family protein, putative, expressed	2.01734	down	DOWN	Chr1	42613763	42614641	-	-	0	-	1	chr1_solexa12_1011823 ,42615065,42615329;	0	-	0	-
LOC_Os01g73580	Os01g0966700	glycosyl hydrolases, putative, expressed	4.3983	down	DOWN	Chr1	42626321	42630440	+	-	2	chr1_solexa12_1011827,42626369,42626695;chr1_solexa12_1011828,42628151,42628389;	0	-	0	-	0	-
LOC_Os01g73590	Os01g0966900	transporter family protein, putative, expressed	1.0033	down	UP	Chr1	42635728	42637905	-	-	0	-	0	-	1	osa-miRf10273-akr	0	-
LOC_Os01g73670	Os01g0967800	expressed protein	2.20285	up	DOWN	Chr1	42684868	42689426	+	-	0	-	0	-	1	osa-miR1320	1	osa-miR1320;
LOC_Os01g73780	Os01g0969000	chloroplast outer envelope 24 kD protein, putative, expressed	2.40634	down	DOWN	Chr1	42735992	42737940	-	-	1	chr1_solexa12_1011841,42736794,42737622;	1	chr1_solexa12_1011842 ,42738004,42738260;	0	-	0	-
LOC_Os01g73840	Os01g0969700	expressed protein	1.81059	down	UP	Chr1	42774834	42778625	-	-	1	chr1_solexa12_1011846,42774877,42775240;	0	-	0	-	0	-
LOC_Os01g73940	Os01g0971000	expressed protein	1.43356	down	DOWN	Chr1	42838969	42839550	+	-	0	-	0	-	0	-	0	-
LOC_Os01g73960	Os01g0971100	drought induced 19 protein, putative, expressed	2.14899	down	DOWN	Chr1	42845757	42848151	+	-	0	-	0	-	0	-	0	-
LOC_Os01g74110	Os01g0972200	metal cation transporter, putative, expressed	2.81302	down	DOWN	Chr1	42905566	42907474	-	-	0	-	0	-	0	-	0	-
LOC_Os01g74152	Os01g0973000	haloacid dehalogenase-like hydrolase family protein, putative, expressed	4.6584	up	UP	Chr1	42954163	42956646	+	-	0	-	0	-	0	-	0	-
LOC_Os01g74250	Os01g0973600	plant-specific domain TIGR01615 family protein, expressed	2.43764	up	UP	Chr1	43016926	43019127	+	-	0	-	1	chr1_solexa12_1011897 ,43016169,43016427;	0	-	0	-
LOC_Os01g74300	Os01g0974200	metallothionein, putative, expressed	1.20907	down	DOWN	Chr1	43046955	43047961	+	-	0	-	0	-	0	-	0	-
LOC_Os01g74370	Os01g0975000	domain of unknown function DUF966 domain containing protein, expressed	6.14511	up	UP	Chr1	43078796	43080400	-	-	1	chr1_solexa12_1011905,43080063,43080312;	0	-	1	osa-miRf10350-akr	0	-
LOC_Os01g74410	Os01g0975300	MYB family transcription factor, putative, expressed	4.50668	down	UP/DOWN	Chr1	43096392	43097974	+	-	0	-	0	-	2	osa-miRf10223-akr osa-miRf10273-akr	0	-
LOC_Os01g74450	Os01g0975900	aquaporin protein, putative, expressed	3.16529	up	UP	Chr1	43115742	43117231	-	-	0	-	0	-	0	-	0	-
LOC_Os01g74530	Os01g0976700	protein phosphatase 2C, putative, expressed	2.15769	down	DOWN	Chr1	43163463	43166987	-	-	1	chr1_solexa12_1011925,43165917,43166204;	1	chr1_solexa12_1011926 ,43167284,43167784;	0	-	0	-
LOC_Os01g74650	Os01g0978100	cysteine synthase, mitochondrial precursor, putative, expressed	1.19642	up	DOWN	Chr1	43231935	43238506	-	-	2	chr1_solexa12_1011935,43236514,43236863;chr1_solexa12_1011936,43238217,43238459;	0	-	0	-	0	-
LOC_Os02g01150	Os02g0101500	erythronate-4-phosphate dehydrogenase domain containing protein, expressed	1.84636	down	DOWN	Chr2	78483	82952	-	-	0	-	0	-	1	osa-miRf11838-akr	0	-
LOC_Os02g01210	Os02g0102200	amino acid transporter, putative, expressed	9.28189	down	DOWN	Chr2	119391	121707	+	-	0	-	1	chr2_solexa13_1000040 ,119038,119257;	1	osa-miRf11390-akr	0	-
LOC_Os02g01250	Os02g0102700	LSM domain containing protein, expressed	2.49101	down	DOWN	Chr2	135301	138097	-	-	0	-	0	-	0	-	0	-
LOC_Os02g01270	Os02g0102800	START domain containing protein, expressed	1.01	down	UP	Chr2	146492	152581	+	-	0	-	0	-	2	osa-miR1867 osa-miRf12002-akr	1	osa-miR1867;
LOC_Os02g01300	Os02g0103200	invertase/pectin methylesterase inhibitor family protein, putative, expressed	1.02271	down	DOWN	Chr2	165493	166232	-	-	0	-	0	-	0	-	0	-
LOC_Os02g01326	Os02g0103600	auxin-induced protein 5NG4, putative, expressed	1.02223	down	UP	Chr2	175810	179370	-	-	0	-	0	-	0	-	0	-
LOC_Os02g01350	Os02g0103900	expressed protein	4.79398	down	DOWN	Chr2	187478	192123	-	-	0	-	0	-	0	-	0	-
LOC_Os02g01540	Os02g0105700	ribosomal protein, putative, expressed	1.01085	down	DOWN	Chr2	307058	310927	+	-	0	-	0	-	0	-	0	-
LOC_Os02g01590	Os02g0106100	glycosyl hydrolases, putative, expressed	6.14546	up	UP/DOWN	Chr2	343057	347196	+	-	0	-	0	-	0	-	0	-
LOC_Os02g02000	Os02g0110200	cytochrome P450, putative, expressed	9.9547	down	DOWN	Chr2	554513	556320	+	-	0	-	0	-	0	-	0	-
LOC_Os02g02040	Os02g0110600	protein kinase, putative, expressed	2.45886	down	DOWN	Chr2	566043	572743	-	-	0	-	0	-	2	osa-miRf10812-akr osa-miRf11526-akr	0	-
LOC_Os02g02360	Os02g0114700	expressed protein	2.44541	down	DOWN	Chr2	785941	789235	+	-	1	chr2_solexa13_1000169,787537,788479;	0	-	0	-	0	-
LOC_Os02g02400	Os02g0115700	catalase isozyme A, putative, expressed	2.42707	down	UP/DOWN	Chr2	824850	827644	-	-	0	-	0	-	1	osa-miRf10742-akr	0	-
LOC_Os02g02410	Os02g0115900	DnaK family protein, putative, expressed	2.36051	down	DOWN	Chr2	838717	842672	-	-	0	-	1	chr2_solexa13_1000181 ,842945,843386;	0	-	0	-
LOC_Os02g02424	Os02g0116000	ZOS2-02 - C2H2 zinc finger protein, expressed	2.72551	down	DOWN	Chr2	853767	859880	-	-	2	chr2_solexa13_1000188,854172,854387;chr2_solexa13_1000189,858509,858948;	0	-	0	-	0	-
LOC_Os02g02540	Os02g0117500	glutamate receptor, putative, expressed	1.44038	down	DOWN	Chr2	918797	923970	+	-	4	chr2_solexa13_1000197,919852,920154;chr2_solexa13_1000198,920300,920867;chr2_solexa13_1000199,921739,922124;chr2_solexa13_1000200,923090,923482;	0	-	1	osa-miRf10290-akr	0	-
LOC_Os02g02560	Os02g0117700	UTP--glucose-1-phosphate uridylyltransferase, putative, expressed	1.43545	down	DOWN	Chr2	926031	929945	-	-	0	-	0	-	1	osa-miRf10185-akr	0	-
LOC_Os02g02700	Os02g0119200	AMP-binding enzyme, putative, expressed	1.87242	up	DOWN	Chr2	1013990	1016215	+	-	0	-	0	-	0	-	0	-
LOC_Os02g02880	Os02g0121200	expressed protein	3.59895	down	DOWN	Chr2	1106242	1111999	-	-	0	-	1	chr2_solexa13_1000235 ,1112376,1112715;	0	-	0	-
LOC_Os02g02910	Os02g0121500	expressed protein	5.32639	down	DOWN	Chr2	1126021	1132616	-	-	0	-	0	-	0	-	0	-
LOC_Os02g02930	Os02g0121700	terpene synthase, putative, expressed	8.38011	up	UP	Chr2	1145779	1151142	+	-	1	chr2_solexa13_1000243,1147297,1149032;	1	chr2_solexa13_1000242 ,1144865,1145163;	0	-	0	-
LOC_Os02g03020	Os02g0122600	EF hand family protein, putative, expressed	2.62474	up	UP	Chr2	1187087	1187942	-	-	0	-	0	-	0	-	0	-
LOC_Os02g03040	Os02g0122800	RNA recognition motif containing protein, expressed	1.87923	down	UP/DOWN	Chr2	1193366	1197056	-	-	0	-	0	-	4	osa-miR1858a osa-miR1858b osa-miRf10261-akr osa-miRf11500-akr	2	osa-miR1858b; osa-miR1858a;
LOC_Os02g03060	Os02g0123100	cyclin-dependent kinase A-2, putative, expressed	4.15938	down	DOWN	Chr2	1207635	1211226	+	-	0	-	0	-	0	-	0	-
LOC_Os02g03200	Os02g0124400	FAD-binding and arabino-lactone oxidase domains containing protein, putative, expressed	2.16959	up	DOWN	Chr2	1263500	1266099	-	-	0	-	0	-	0	-	0	-
LOC_Os02g03230	Os02g0124800	membrane related protein CP5, putative, expressed	2.51122	down	DOWN	Chr2	1288971	1292421	-	-	0	-	1	chr2_solexa13_1000261 ,1293076,1293388;	0	-	0	-
LOC_Os02g03280	Os02g0125300	transmembrane BAX inhibitor motif-containing protein, putative, expressed	1.654	up	UP	Chr2	1326922	1330316	+	-	1	chr2_solexa13_1000268,1328385,1328957;	0	-	0	-	0	-
LOC_Os02g03330	Os02g0125700	expressed protein	2.18979	down	DOWN	Chr2	1344644	1347027	+	-	0	-	0	-	0	-	0	-
LOC_Os02g03410	Os02g0126400	CAMK_CAMK_like.12 - CAMK includes calcium/calmodulin depedent protein kinases, expressed	1.2378	up	UP	Chr2	1387873	1394417	+	-	1	chr2_solexa13_1000275,1392456,1392994;	0	-	0	-	0	-
LOC_Os02g03440	Os02g0126700	LSM domain containing protein, expressed	2.99135	down	DOWN	Chr2	1399613	1401222	-	-	0	-	0	-	0	-	0	-
LOC_Os02g03670	Os02g0129300	expressed protein	14.5493	down	DOWN	Chr2	1531654	1535776	-	-	0	-	0	-	2	osa-miRf10443-akr osa-miRf11216-akr	0	-
LOC_Os02g03710	Os02g0129800	UP-9A, putative, expressed	1.17049	up	DOWN	Chr2	1558479	1559143	-	-	0	-	0	-	0	-	0	-
LOC_Os02g03730	Os02g0130000	SWIB/MDM2 domain containing protein, expressed	5.61684	down	DOWN	Chr2	1563393	1565446	-	-	1	chr2_solexa13_1000308,1563942,1564521;	0	-	0	-	0	-
LOC_Os02g03750	Os02g0130200	polygalacturonase, putative, expressed	1.3085	up	DOWN	Chr2	1570082	1574900	-	-	0	-	0	-	11	osa-miR1439 osa-miR414 osa-miRf10154-akr osa-miRf10173-akr osa-miRf10604-akr osa-miRf10805-akr osa-miRf10855-akr osa-miRf11050-akr osa-miRf11132-akr osa-miRf11133-akr osa-miRf11457-akr	2	osa-miR414; osa-miR1439;
LOC_Os02g03790	Os02g0130600	expressed protein	2.63898	down	DOWN	Chr2	1594561	1599327	+	-	0	-	0	-	0	-	0	-
LOC_Os02g03840	Os02g0131100	expressed protein	1.43794	up	DOWN	Chr2	1617326	1630169	+	-	0	-	0	-	0	-	0	-
LOC_Os02g03850	Os02g0131200	glycosyltransferase, putative, expressed	1.39919	down	UP	Chr2	1631971	1636772	-	-	0	-	0	-	0	-	0	-
LOC_Os02g03900	Os02g0131800	metal transporter Nramp6, putative, expressed	3.83381	down	DOWN	Chr2	1658576	1662644	-	-	0	-	0	-	0	-	0	-
LOC_Os02g03950	Os02g0132300	zinc finger, C3HC4 type family protein, expressed	1.16323	up	DOWN	Chr2	1680213	1689438	+	-	0	-	1	chr2_solexa13_1000324 ,1679575,1680112;	0	-	0	-
LOC_Os02g03960	Os02g0132500	CPuORF1 - conserved peptide uORF-containing transcript, expressed	4.91296	down	DOWN	Chr2	1695454	1697219	-	-	0	-	1	chr2_solexa13_1000325 ,1697267,1697976;	0	-	0	-
LOC_Os02g04010	Os02g0133000	cyclin-T1-1, putative, expressed	2.22185	up	UP	Chr2	1733994	1737711	-	-	1	chr2_solexa13_1000330,1736366,1736634;	0	-	0	-	0	-
LOC_Os02g04110	Os02g0133900	expressed protein	1.02461	up	DOWN	Chr2	1788746	1792598	+	-	0	-	0	-	1	osa-miRf10425-akr	0	-
LOC_Os02g04160	Os02g0134300	transcription elongation factor 1, putative, expressed	1.47903	up	UP	Chr2	1816290	1819094	-	-	0	-	0	-	0	-	0	-
LOC_Os02g04170	Os02g0134400	L-aspartate oxidase 1, putative, expressed	1.10938	up	UP	Chr2	1821855	1826394	+	-	0	-	0	-	0	-	0	-
LOC_Os02g04180	Os02g0134500	transposon protein, putative, CACTA, En/Spm sub-class, expressed	1.77305	down	DOWN	Chr2	1826715	1829346	-	-	0	-	0	-	0	-	0	-
LOC_Os02g04260	Os02g0135600	expressed protein	2.09688	down	DOWN	Chr2	1878983	1882476	-	-	0	-	0	-	0	-	0	-
LOC_Os02g04270	Os02g0135700	DNA polymerase V, putative, expressed	3.90348	down	DOWN	Chr2	1882715	1888956	+	-	1	chr2_solexa13_1000353,1886771,1887148;	0	-	0	-	0	-
LOC_Os02g04520	Os02g0137800	AGG2, putative, expressed	1.13633	up	DOWN	Chr2	2007232	2009965	+	-	0	-	0	-	1	osa-miRf12029-akr	0	-
LOC_Os02g04640	Os02g0139000	Myb-like DNA-binding domain containing protein, putative, expressed	7.89428	up	UP	Chr2	2075496	2079149	-	-	0	-	1	chr2_solexa13_1000391 ,2079932,2080077;	0	-	0	-
LOC_Os02g04650	Os02g0139100	activator of 90 kDa heat shock protein ATPase homolog, putative, expressed	4.61101	up	UP	Chr2	2082474	2085271	-	-	0	-	0	-	0	-	0	-
LOC_Os02g04670	Os02g0139300	glucan endo-1,3-beta-glucosidase precursor, putative, expressed	1.36837	down	UP	Chr2	2096202	2101457	+	-	0	-	0	-	2	osa-miRf10615-akr osa-miRf11079-akr	0	-
LOC_Os02g04750	Os02g0140400	cycloartenol synthase, putative, expressed	1.75253	down	UP	Chr2	2161769	2166648	-	-	0	-	0	-	0	-	0	-
LOC_Os02g04780	Os02g0140800	expressed protein	68.0443	up	UP	Chr2	2192208	2193869	+	-	0	-	0	-	1	osa-miR1424	1	osa-miR1424;
LOC_Os02g04840	Os02g0141300	GHMP kinases ATP-binding protein, putative, expressed	3.00763	up	UP	Chr2	2230652	2239525	-	-	0	-	0	-	1	osa-miRf11692-akr	0	-
LOC_Os02g05470	Os02g0148000	CCT motif family protein, expressed	1.93375	down	DOWN	Chr2	2638417	2642111	+	CONS718	0	-	0	-	1	osa-miRf10273-akr	0	-
LOC_Os02g05480	Os02g0148100	CGMC_MAPKCMGC_2_SLT2y_ERK.1 - CGMC includes CDA, MAPK, GSK3, and CLKC kinases, expressed	1.88719	up	UP	Chr2	2642977	2646360	-	-	0	-	1	chr2_solexa13_1000531 ,2646855,2647091;	1	osa-miRf12002-akr	0	-
LOC_Os02g05600	Os02g0149500	expressed protein	1.00834	down	DOWN	Chr2	2722136	2725218	+	-	0	-	0	-	0	-	0	-
LOC_Os02g05620	Os02g0149700	ATEXO70G1, putative, expressed	2.81903	down	DOWN	Chr2	2735886	2738357	-	-	0	-	0	-	1	osa-miRf10033-akr	0	-
LOC_Os02g05670	Os02g0150200	expressed protein	1.01672	down	DOWN	Chr2	2772143	2774720	-	-	0	-	0	-	4	osa-miR1439 osa-miR408 osa-miRf10223-akr osa-miRf12002-akr	2	osa-miR1439; osa-miR408;
LOC_Os02g05710	Os02g0150900	expressed protein	2.25609	up	UP	Chr2	2804122	2807635	-	-	0	-	0	-	0	-	0	-
LOC_Os02g05830	Os02g0152400	ribulose bisphosphate carboxylase small chain, chloroplast precursor, putative, expressed	3.5058	down	DOWN	Chr2	2874934	2876452	+	-	0	-	0	-	0	-	0	-
LOC_Os02g05890	Os02g0152900	EMB1303, putative, expressed	3.61306	down	DOWN	Chr2	2922354	2925073	-	-	0	-	0	-	2	osa-miR1876 osa-miRf11195-akr	1	osa-miR1876;
LOC_Os02g06210	Os02g0156633	phytosulfokine receptor precursor, putative, expressed	1.03625	down	DOWN	Chr2	3102631	3111446	-	-	0	-	0	-	0	-	0	-
LOC_Os02g06290	Os02g0157600	rhodanese-like domain containing protein, putative, expressed	6.23713	down	DOWN	Chr2	3141992	3144660	+	-	0	-	1	chr2_solexa13_1000630 ,3141511,3141815;	0	-	0	-
LOC_Os02g06360	Os02g0158300	uncharacterized protein CPn_0526/CP_0226/CPj0526/CpB0547, putative, expressed	3.1726	down	DOWN	Chr2	3179477	3182791	+	-	0	-	0	-	1	osa-miRf11047-akr	0	-
LOC_Os02g06410	Os02g0158900	CBS domain containing membrane protein, putative, expressed	38.6071	up	UP	Chr2	3204086	3206334	+	-	0	-	1	chr2_solexa13_1000644 ,3203327,3203596;	1	osa-miR1848	1	osa-miR1848;
LOC_Os02g06520	Os02g0160200	OsFBLD1 - F-box, LRR and FBD domain containing protein, expressed	4.5756	up	UP	Chr2	3254925	3256939	+	-	0	-	0	-	1	osa-miRf10063-akr	0	-
LOC_Os02g06530	Os02g0160250	armadillo/beta-catenin repeat family protein, putative, expressed	7.62866	up	UP	Chr2	3263668	3265606	+	-	0	-	0	-	0	-	0	-
LOC_Os02g06700	Os02g0162500	ribosomal protein, putative, expressed	1.04222	down	DOWN	Chr2	3358903	3360720	-	-	0	-	0	-	0	-	0	-
LOC_Os02g06770	Os02g0163500	expressed protein	1.00362	down	DOWN	Chr2	3415481	3418462	-	-	1	chr2_solexa13_1000690,3416681,3416902;	0	-	0	-	0	-
LOC_Os02g06930	Os02g0165100	protein kinase, putative, expressed	2.6374	up	UP	Chr2	3504421	3508756	+	-	1	chr2_solexa13_1000708,3505707,3506128;	0	-	0	-	0	-
LOC_Os02g07044	Os02g0167100	rhodanese-like domain containing protein, putative, expressed	2.90215	down	DOWN	Chr2	3610968	3614080	+	-	0	-	0	-	0	-	0	-
LOC_Os02g07060	Os02g0167300	tubulin/FtsZ domain containing protein, putative, expressed	1.2867	down	UP	Chr2	3619838	3622862	+	-	0	-	0	-	1	osa-miRf10819-akr	0	-
LOC_Os02g07160	Os02g0168100	glyoxalase family protein, putative, expressed	14.6159	up	UP	Chr2	3677196	3679955	-	-	0	-	0	-	0	-	0	-
LOC_Os02g07220	Os02g0168700	peptidyl-prolyl cis-trans isomerase, FKBP-type, putative, expressed	2.72356	down	DOWN	Chr2	3711144	3713440	-	-	0	-	0	-	0	-	0	-
LOC_Os02g07240	Os02g0168900	expressed protein	3.61975	down	DOWN	Chr2	3718309	3720155	-	-	0	-	0	-	1	osa-miRf10477-akr	0	-
LOC_Os02g07300	0	hypothetical protein	1.00868	up	DOWN	Chr2	3742584	3742990	+	-	0	-	0	-	0	-	0	-
LOC_Os02g07330	Os02g0169700	expressed protein	1.00487	up	DOWN	Chr2	3772299	3776107	+	-	0	-	0	-	0	-	0	-
LOC_Os02g07440	0	DEFL78 - Defensin and Defensin-like DEFL family, expressed	1.01049	down	UP	Chr2	3843538	3843987	+	-	0	-	0	-	0	-	0	-
LOC_Os02g07690	Os02g0173200	VQ domain containing protein, putative, expressed	2.57078	up	UP	Chr2	4008991	4010136	+	-	0	-	0	-	0	-	0	-
LOC_Os02g07750	Os02g0173800	cell cycle control protein, putative, expressed	1.42442	up	UP	Chr2	4038431	4042357	-	-	0	-	0	-	0	-	0	-
LOC_Os02g07870	Os02g0175400	ATP synthase, putative, expressed	1.06688	down	DOWN	Chr2	4119976	4127542	+	-	2	chr2_solexa13_1000838,4120876,4121424;chr2_solexa13_1000839,4121602,4121866;	1	chr2_solexa13_1000837 ,4119149,4119433;	0	-	0	-
LOC_Os02g07900	Os02g0175700	ANTH/ENTH domain containing protein, putative, expressed	1.00268	down	UP	Chr2	4135897	4140415	-	-	0	-	0	-	1	osa-miRf11908-akr	0	-
LOC_Os02g07930	Os02g0175950	B-box zinc finger family protein, putative, expressed	3.91011	up	UP	Chr2	4149770	4151244	-	-	0	-	0	-	2	osa-miR1848 osa-miRf11518-akr	1	osa-miR1848;
LOC_Os02g07970	Os02g0176200	expressed protein	1.00364	down	DOWN	Chr2	4181868	4182338	-	-	0	-	0	-	0	-	0	-
LOC_Os02g08090	Os02g0177500	LSM domain containing protein, expressed	2.10879	down	DOWN	Chr2	4270528	4274262	-	-	1	chr2_solexa13_1000872,4272726,4272915;	0	-	0	-	0	-
LOC_Os02g08110	Os02g0177700	membrane associated DUF588 domain containing protein, putative, expressed	2.72632	down	DOWN	Chr2	4286999	4288841	-	-	0	-	0	-	0	-	0	-
LOC_Os02g08150	Os02g0178100	CCT/B-box zinc finger protein, putative, expressed	3.31578	down	DOWN	Chr2	4315275	4316961	+	CONS706	0	-	0	-	1	osa-miRf10063-akr	0	-
LOC_Os02g08210	0	expressed protein	1.00022	down	UP	Chr2	4346843	4350250	-	-	1	chr2_solexa13_1000883,4349658,4350115;	0	-	1	osa-miRf10476-akr	0	-
LOC_Os02g08230	Os02g0178800	WAX2, putative, expressed	2.5814	up	UP	Chr2	4355045	4362388	-	-	1	chr2_solexa13_1000885,4355820,4356089;	0	-	0	-	0	-
LOC_Os02g08320	Os02g0179500	haemolysin-III, putative, expressed	3.30178	up	UP	Chr2	4423146	4424236	+	-	0	-	0	-	0	-	0	-
LOC_Os02g08410	Os02g0180500	chorismate mutase, chloroplast precursor, putative, expressed	2.13833	down	DOWN	Chr2	4486471	4489409	-	-	0	-	0	-	25	osa-miRf10032-akr osa-miRf10168-akr osa-miRf10211-akr osa-miRf10329-akr osa-miRf10441-akr osa-miRf10490-akr osa-miRf10495-akr osa-miRf10496-akr osa-miRf10759-akr osa-miRf10876-akr osa-miRf11003-akr osa-miRf11268-akr osa-miRf11319-akr osa-miRf11356-akr osa-miRf11357-akr osa-miRf11434-akr osa-miRf11503-akr osa-miRf11504-akr osa-miRf11508-akr osa-miRf11509-akr osa-miRf11510-akr osa-miRf11514-akr osa…	0	-
LOC_Os02g08420	Os02g0180700	cinnamoyl CoA reductase, putative, expressed	2.74145	up	UP	Chr2	4497077	4500449	+	-	0	-	0	-	0	-	0	-
LOC_Os02g08440	Os02g0181300	WRKY71, expressed	3.24754	up	UP	Chr2	4542762	4544983	+	-	0	-	1	chr2_solexa13_1000933 ,4542155,4542414;	0	-	0	-
LOC_Os02g08500	Os02g0182100	two-component response regulator, putative, expressed	2.2994	down	DOWN	Chr2	4573806	4578363	-	-	1	chr2_solexa13_1000943,4576692,4576998;	0	-	0	-	0	-
LOC_Os02g08520	Os02g0182500	peptidase, T1 family, putative, expressed	2.07754	down	DOWN	Chr2	4599038	4601200	-	-	0	-	0	-	0	-	0	-
LOC_Os02g08530	Os02g0182600	protein kinase family protein, putative, expressed	1.32168	down	UP	Chr2	4604012	4607666	-	-	0	-	0	-	1	osa-miRf10899-akr	0	-
LOC_Os02g08540	Os02g0182700	expressed protein	2.76894	up	UP	Chr2	4616830	4622111	+	-	0	-	0	-	3	osa-miR1858a osa-miR1858b osa-miRf10290-akr	2	osa-miR1858b; osa-miR1858a;
LOC_Os02g09150	Os02g0184200	inorganic H+ pyrophosphatase, putative, expressed	2.22461	down	DOWN	Chr2	4693810	4699300	-	-	1	chr2_solexa13_1000968,4694725,4694956;	0	-	1	osa-miR414	1	osa-miR414;
LOC_Os02g09220	Os02g0184900	cytochrome P450, putative, expressed	12.894	down	DOWN	Chr2	4740044	4743193	+	-	0	-	1	chr2_solexa13_1000979 ,4739115,4739646;	1	osa-miRf10304-akr	0	-
LOC_Os02g09240	Os02g0185200	cytochrome P450 71D8, putative, expressed	5.6722	down	DOWN	Chr2	4754173	4756309	+	-	0	-	0	-	1	osa-miRf10304-akr	0	-
LOC_Os02g09359	Os02g0186500	BRASSINOSTEROID INSENSITIVE 1-associated receptor kinase 1 precursor, putative, expressed	1.06744	up	UP	Chr2	4808234	4817119	-	-	0	-	0	-	0	-	0	-
LOC_Os02g09450	Os02g0187400	glycerophosphoryl diester phosphodiesterase family protein, putative, expressed	1.0018	down	DOWN	Chr2	4847700	4852504	-	-	0	-	0	-	0	-	0	-
LOC_Os02g09460	Os02g0187500	GA16396-PA, putative, expressed	2.42408	down	DOWN	Chr2	4855908	4859073	-	-	0	-	0	-	0	-	0	-
LOC_Os02g09490	Os02g0187800	dehydrogenase, putative, expressed	1.81476	down	UP	Chr2	4870142	4874082	-	-	0	-	1	chr2_solexa13_1001006 ,4874394,4875073;	1	osa-miRf10273-akr	0	-
LOC_Os02g09530	Os02g0188500	expressed protein	1.10952	up	UP	Chr2	4908802	4910881	-	-	0	-	0	-	0	-	0	-
LOC_Os02g09580	Os02g0188900	OsFBX39 - F-box domain containing protein, expressed	1.00474	down	UP	Chr2	4932765	4935972	+	-	2	chr2_solexa13_1001031,4933268,4933528;chr2_solexa13_1001032,4934365,4934965;	0	-	0	-	0	-
LOC_Os02g09600	Os02g0189100	expressed protein	2.83322	down	DOWN	Chr2	4938608	4942075	-	-	0	-	0	-	0	-	0	-
LOC_Os02g09640	0	expressed protein	1.09826	up	UP	Chr2	4954138	4955521	-	-	0	-	0	-	0	-	0	-
LOC_Os02g09710	Os02g0190100	expressed protein	1.00657	up	DOWN	Chr2	4985043	4985863	+	-	0	-	0	-	0	-	0	-
LOC_Os02g09810	Os02g0191300	amino acid transporter, putative, expressed	15.4194	up	UP	Chr2	5058716	5061965	-	-	2	chr2_solexa13_1001046,5059189,5059352;chr2_solexa13_1001047,5060969,5061212;	0	-	0	-	0	-
LOC_Os02g09830	Os02g0191600	bZIP transcription factor domain containing protein, expressed	28.2119	up	UP	Chr2	5067166	5068042	-	-	0	-	0	-	0	-	0	-
LOC_Os02g09850	Os02g0191800	expressed protein	17.9306	down	DOWN	Chr2	5078943	5079712	-	-	0	-	0	-	1	osa-miRf10273-akr	0	-
LOC_Os02g09930	Os02g0192500	CSLA1 - cellulose synthase-like family A; mannan synthase, expressed	2.61008	down	DOWN	Chr2	5151783	5158917	-	-	0	-	0	-	0	-	0	-
LOC_Os02g09940	Os02g0192700	peroxiredoxin, putative, expressed	3.09006	down	DOWN	Chr2	5166991	5168040	-	-	0	-	0	-	1	osa-miRf11073-akr	0	-
LOC_Os02g10020	Os02g0193600	Mad3/BUB1 homology region 1 domain containing protein, expressed	2.52926	down	DOWN	Chr2	5209234	5212387	+	-	0	-	0	-	1	osa-miRf10458-akr	0	-
LOC_Os02g10070	Os02g0194100	citrate synthase, putative, expressed	1.22417	up	DOWN	Chr2	5242705	5249326	-	-	1	chr2_solexa13_1001080,5244829,5245198;	0	-	0	-	0	-
LOC_Os02g10120	Os02g0194700	lipoxygenase, putative, expressed	4.03099	down	UP	Chr2	5276620	5282626	-	-	0	-	0	-	1	osa-miRf11341-akr	0	-
LOC_Os02g10160	Os02g0195000	AGAP003371-PA, putative, expressed	2.90923	down	DOWN	Chr2	5324532	5328301	-	-	0	-	0	-	0	-	0	-
LOC_Os02g10220	Os02g0195800	heat shock protein DnaJ, putative, expressed	2.56014	down	DOWN	Chr2	5351467	5355147	+	-	0	-	0	-	0	-	0	-
LOC_Os02g10310	Os02g0196800	fumarylacetoacetase, putative, expressed	3.28267	up	UP	Chr2	5414913	5418652	-	-	0	-	0	-	0	-	0	-
LOC_Os02g10390	Os02g0197600	chlorophyll A-B binding protein, putative, expressed	1.54947	down	DOWN	Chr2	5468367	5470496	-	-	0	-	0	-	0	-	0	-
LOC_Os02g10400	Os02g0197700	expressed protein	2.74882	down	DOWN	Chr2	5470929	5475134	-	-	0	-	1	chr2_solexa13_1001130 ,5475326,5475561;	0	-	0	-
LOC_Os02g10440	Os02g0197900	protein with a conserved N-terminal region, putative, expressed	1.98073	up	UP	Chr2	5482728	5489303	+	-	3	chr2_solexa13_1001131,5484919,5485249;chr2_solexa13_1001132,5487320,5487606;chr2_solexa13_1001133,5487676,5487999;	0	-	0	-	0	-
LOC_Os02g10470	Os02g0198200	EF hand family protein, putative, expressed	5.53665	up	UP	Chr2	5501165	5504381	+	-	1	chr2_solexa13_1001140,5502068,5502325;	0	-	0	-	0	-
LOC_Os02g10640	Os02g0199900	26S protease regulatory subunit, putative, expressed	1.35691	down	UP	Chr2	5595400	5600889	-	-	0	-	0	-	0	-	0	-
LOC_Os02g10660	Os02g0200300	glycosyl hydrolases family 17, putative, expressed	1.19585	up	DOWN	Chr2	5611553	5614461	-	-	0	-	0	-	0	-	0	-
LOC_Os02g10730	Os02g0201300	expressed protein	9.45008	up	UP	Chr2	5654429	5655494	-	-	0	-	0	-	0	-	0	-
LOC_Os02g10820	Os02g0202600	Sel1 repeat domain containing protein, putative, expressed	2.14147	down	DOWN	Chr2	5744792	5748141	-	-	0	-	0	-	0	-	0	-
LOC_Os02g11030	Os02g0205000	50S ribosomal protein L19, chloroplast precursor, putative, expressed	1.33674	down	DOWN	Chr2	5906973	5909620	-	-	1	chr2_solexa13_1001236,5908428,5908659;	0	-	0	-	0	-
LOC_Os02g11040	Os02g0205200	expressed protein	1.38312	up	DOWN	Chr2	5912591	5914192	-	-	0	-	0	-	0	-	0	-
LOC_Os02g11740	Os02g0208100	plastidic ATP/ADP-transporter, putative, expressed	1.243	down	DOWN	Chr2	6057100	6060286	+	-	1	chr2_solexa13_1001302,6059139,6059378;	0	-	1	osa-miRf11285-akr	0	-
LOC_Os02g11770	Os02g0208500	expressed protein	6.74522	down	DOWN	Chr2	6078178	6079147	-	-	0	-	0	-	0	-	0	-
LOC_Os02g12300	Os02g0214400	pectate lyase precursor, putative, expressed	1.12059	up	DOWN	Chr2	6399355	6402186	-	-	0	-	0	-	0	-	0	-
LOC_Os02g12310	Os02g0214500	no apical meristem protein, putative, expressed	1.00275	up	UP	Chr2	6404018	6405879	+	-	1	chr2_solexa13_1001389,6404362,6404690;	0	-	0	-	0	-
LOC_Os02g12420	Os02g0215700	receptor-like protein kinase precursor, putative, expressed	1.01429	up	DOWN	Chr2	6476660	6480097	-	-	0	-	0	-	0	-	0	-
LOC_Os02g12480	Os02g0216300	expressed protein	3.7225	down	DOWN	Chr2	6508812	6513830	-	-	0	-	1	chr2_solexa13_1001419 ,6514365,6514626;	0	-	0	-
LOC_Os02g12580	Os02g0217600	OsPP2Ac-3 - Phosphatase 2A isoform 3 belonging to family 1, expressed	1.05115	down	UP	Chr2	6572759	6577608	-	-	1	chr2_solexa13_1001442,6575944,6576396;	0	-	0	-	0	-
LOC_Os02g12690	Os02g0218800	cytochrome P450, putative, expressed	4.17082	down	DOWN	Chr2	6637973	6639881	+	-	0	-	0	-	1	osa-miRf10844-akr	0	-
LOC_Os02g12730	Os02g0219200	beta-galactosidase precursor, putative, expressed	2.90107	down	DOWN	Chr2	6655774	6660984	-	-	0	-	0	-	0	-	0	-
LOC_Os02g12750	Os02g0219800	tetraspanin family protein, putative, expressed	4.35834	up	UP	Chr2	6677115	6680136	+	-	0	-	0	-	0	-	0	-
LOC_Os02g12870	Os02g0221600	expressed protein	3.16142	up	UP	Chr2	6790686	6795165	+	-	1	chr2_solexa13_1001490,6794768,6795103;	0	-	1	osa-miRf10494-akr	0	-
LOC_Os02g12939	Os02g0222500	expressed protein	1.26325	down	DOWN	Chr2	6831023	6835681	-	-	0	-	0	-	1	osa-miRf10931-akr	0	-
LOC_Os02g13140	Os02g0224400	xaa-Pro dipeptidase, putative, expressed	1.1289	up	DOWN	Chr2	6985223	6993606	+	-	0	-	0	-	1	osa-miRf10458-akr	0	-
LOC_Os02g13300	Os02g0226300	mitochondrial carrier protein, putative, expressed	19.6438	up	UP	Chr2	7083194	7087390	+	-	0	-	0	-	1	osa-miRf11838-akr	0	-
LOC_Os02g13350	0	hydrolase, NUDIX family, domain containing protein, expressed	3.90263	down	DOWN	Chr2	7123770	7126381	+	-	0	-	0	-	0	-	0	-
LOC_Os02g13370	Os02g0227100	expressed protein	3.71544	down	DOWN	Chr2	7131235	7133480	-	-	0	-	0	-	0	-	0	-
LOC_Os02g13410	Os02g0227500	leucine-rich repeat family protein, putative, expressed	1.00458	down	UP	Chr2	7154364	7157124	-	-	0	-	0	-	0	-	0	-
LOC_Os02g13560	Os02g0229400	transporter family protein, putative, expressed	5.90946	down	DOWN	Chr2	7273033	7278272	+	-	3	chr2_solexa13_1001616,7274098,7274375;chr2_solexa13_1001617,7275879,7276044;chr2_solexa13_1001618,7276811,7277106;	0	-	0	-	0	-
LOC_Os02g13600	Os02g0229800	expressed protein	11.3632	up	UP	Chr2	7300532	7301673	+	-	0	-	0	-	0	-	0	-
LOC_Os02g13660	Os02g0230300	meiosis 5, putative, expressed	3.51175	down	DOWN	Chr2	7323776	7325175	-	-	0	-	0	-	0	-	0	-
LOC_Os02g13800	Os02g0232000	HSF-type DNA-binding domain containing protein, expressed	20.6111	up	UP	Chr2	7463932	7465506	+	-	0	-	1	chr2_solexa13_1001668 ,7463152,7463353;	1	osa-miRf11051-akr	0	-
LOC_Os02g13840	Os02g0232400	citrate synthase, putative, expressed	1.26771	up	UP	Chr2	7491165	7497891	+	-	0	-	1	chr2_solexa13_1001684 ,7490667,7490927;	0	-	0	-
LOC_Os02g13960	Os02g0234300	spotted leaf 11, putative, expressed	3.4943	up	UP	Chr2	7612541	7615851	+	-	1	chr2_solexa13_1001721,7614288,7614832;	0	-	1	osa-miR399i	1	osa-miR399i;
LOC_Os02g13980	Os02g0234700	expressed protein	2.13185	down	DOWN	Chr2	7627748	7628170	-	-	0	-	0	-	0	-	0	-
LOC_Os02g14059	Os02g0235600	ribosomal protein L5, putative, expressed	1.23259	down	UP	Chr2	7676811	7687506	+	-	5	chr2_solexa13_1001743,7678447,7678797;chr2_solexa13_1001744,7680160,7680405;chr2_solexa13_1001745,7680604,7682094;chr2_solexa13_1001746,7682624,7685635;chr2_solexa13_1001747,7686187,7686619;	0	-	0	-	0	-
LOC_Os02g14090	Os02g0235900	berberine and berberine like domain containing protein, expressed	1.61736	down	DOWN	Chr2	7690242	7692254	+	-	0	-	0	-	1	osa-miRf11240-akr	0	-
LOC_Os02g14110	Os02g0236000	aminotransferase, classes I and II, domain containing protein, expressed	2.17925	down	DOWN	Chr2	7706619	7711598	+	-	0	-	0	-	0	-	0	-
LOC_Os02g14130	Os02g0236200	CGMC_GSK.4 - CGMC includes CDA, MAPK, GSK3, and CLKC kinases, expressed	2.32609	down	UP/DOWN	Chr2	7718903	7723687	-	-	1	chr2_solexa13_1001760,7720267,7720980;	0	-	0	-	0	-
LOC_Os02g14190	Os02g0237100	spermidine synthase, putative, expressed	6.20643	down	DOWN	Chr2	7772399	7776161	-	-	0	-	1	chr2_solexa13_1001781 ,7776639,7777074;	0	-	0	-
LOC_Os02g14440	Os02g0240300	peroxidase precursor, putative, expressed	8.06625	down	DOWN	Chr2	7948543	7950060	+	-	0	-	1	chr2_solexa13_1001854 ,7947925,7948263;	0	-	0	-
LOC_Os02g14760	Os02g0244600	CID11, putative, expressed	2.29789	up	UP/DOWN	Chr2	8164661	8169145	+	-	0	-	0	-	0	-	0	-
LOC_Os02g14900	Os02g0247000	1,3-beta-glucan synthase component domain containing protein, expressed	1.45605	down	UP	Chr2	8299857	8317191	+	-	3	chr2_solexa13_1001958,8308674,8308912;chr2_solexa13_1001959,8311987,8312241;chr2_solexa13_1001960,8312642,8312894;	0	-	3	osa-miRf10164-akr osa-miRf10268-akr osa-miRf12029-akr	0	-
LOC_Os02g14980	Os02g0247800	calcium-binding EF hand family protein, putative, expressed	1.47996	up	UP	Chr2	8358769	8362960	+	-	1	chr2_solexa13_1001980,8360996,8361256;	1	chr2_solexa13_1001979 ,8358229,8358603;	0	-	0	-
LOC_Os02g15160	Os02g0249700	OsFBX40 - F-box domain containing protein, expressed	1.01117	down	DOWN	Chr2	8453872	8455936	-	-	0	-	1	chr2_solexa13_1002006 ,8456328,8456844;	0	-	0	-
LOC_Os02g15169	Os02g0249800	glutelin, putative, expressed	1.18193	down	UP	Chr2	8465035	8467151	+	-	0	-	0	-	0	-	0	-
LOC_Os02g15280	Os02g0251800	VQ domain containing protein, putative, expressed	5.26497	down	DOWN	Chr2	8539273	8539740	-	-	0	-	0	-	0	-	0	-
LOC_Os02g15440	0	hypothetical protein	2.3835	down	DOWN	Chr2	8652190	8652677	-	-	0	-	0	-	0	-	0	-
LOC_Os02g15540	Os02g0254600	expressed protein	5.68606	down	DOWN	Chr2	8714095	8715055	-	-	0	-	0	-	1	osa-miRf10273-akr	0	-
LOC_Os02g15550	Os02g0254700	spermidine synthase, putative, expressed	3.20359	up	UP	Chr2	8726612	8730661	-	-	0	-	0	-	2	osa-miRf10553-akr osa-miRf11622-akr	0	-
LOC_Os02g15660	Os02g0255700	tetratricopeptide repeat, putative, expressed	5.49918	down	DOWN	Chr2	8809967	8813976	-	-	0	-	0	-	0	-	0	-
LOC_Os02g15750	Os02g0257300	expressed protein	1.46352	down	DOWN	Chr2	8873032	8876441	+	-	0	-	0	-	1	osa-miRf11938-akr	0	-
LOC_Os02g15810	Os02g0258200	HMG1/2, putative, expressed	4.93133	down	DOWN	Chr2	8935092	8937181	-	HMGB704	0	-	0	-	1	osa-miRf12002-akr	0	-
LOC_Os02g15860	Os02g0258800	expressed protein	9.28144	up	UP	Chr2	8973732	8974016	+	-	0	-	0	-	2	osa-miRf11095-akr osa-miRf11238-akr	0	-
LOC_Os02g15930	Os02g0259900	expressed protein	1.36151	up	UP	Chr2	9021454	9023139	+	-	1	chr2_solexa13_1002159,9021829,9022153;	0	-	0	-	0	-
LOC_Os02g15950	Os02g0260200	OsFBK5 - F-box domain and kelch repeat containing protein, expressed	3.81296	up	UP	Chr2	9042076	9046141	+	-	0	-	0	-	0	-	0	-
LOC_Os02g16040	Os02g0261100	ubiquitin-conjugating enzyme, putative, expressed	1.92639	up	UP	Chr2	9116014	9119594	+	-	0	-	0	-	0	-	0	-
LOC_Os02g16270	Os02g0262800	xa1, putative, expressed	1.00371	down	DOWN	Chr2	9257998	9262614	+	-	0	-	1	chr2_solexa13_1002222 ,9257275,9257472;	0	-	0	-
LOC_Os02g16500	Os02g0264800	expressed protein	2.99046	down	DOWN	Chr2	9417105	9418633	-	-	0	-	0	-	0	-	0	-
LOC_Os02g16620	Os02g0265900	reticulon domain containing protein, putative, expressed	2.0535	up	UP	Chr2	9497687	9500457	+	-	0	-	0	-	0	-	0	-
LOC_Os02g16640	Os02g0266100	proline-rich protein HaeIII subfamily 1 precursor, putative, expressed	2.28951	down	DOWN	Chr2	9506232	9509762	-	-	1	chr2_solexa13_1002271,9507719,9507953;	0	-	0	-	0	-
LOC_Os02g16680	Os02g0266800	bZIP transcription factor domain containing protein, expressed	2.43161	up	UP	Chr2	9535410	9538490	-	-	0	-	0	-	0	-	0	-
LOC_Os02g16709	Os02g0267000	peptidase, putative, expressed	2.06376	down	DOWN	Chr2	9544161	9550627	+	-	1	chr2_solexa13_1002278,9546885,9547207;	1	chr2_solexa13_1002277 ,9543207,9543779;	1	osa-miRf11090-akr	0	-
LOC_Os02g16730	Os02g0267200	expansin precursor, putative, expressed	1.1275	down	UP	Chr2	9551856	9553485	+	-	0	-	0	-	0	-	0	-
LOC_Os02g16830	Os02g0268300	glutelin, putative, expressed	1.17361	down	UP	Chr2	9586007	9588016	-	-	0	-	0	-	1	osa-miR1861d	1	osa-miR1861d;
LOC_Os02g16909	Os02g0269200	dynein light chain type 1 domain containing protein, expressed	4.26568	up	UP	Chr2	9641063	9642640	+	-	0	-	0	-	1	osa-miRf11160-akr	0	-
LOC_Os02g17320	Os02g0273000	uridine/cytidine kinase-like 1, putative, expressed	4.02604	up	UP	Chr2	9928818	9937418	-	-	1	chr2_solexa13_1002400,9931645,9931869;	0	-	1	osa-miRf11893-akr	0	-
LOC_Os02g17330	Os02g0273100	aminotransferase domain containing protein, putative, expressed	1.20205	down	DOWN	Chr2	9950654	9954960	-	-	0	-	1	chr2_solexa13_1002409 ,9955506,9955889;	0	-	0	-
LOC_Os02g17380	Os02g0274000	EMB1303, putative, expressed	2.18234	up	UP	Chr2	9993963	9998257	+	-	0	-	1	chr2_solexa13_1002416 ,9993472,9993708;	0	-	0	-
LOC_Os02g17390	Os02g0274100	3-hydroxyacyl-CoA dehydrogenase, putative, expressed	1.67151	up	UP	Chr2	10001464	10010228	+	-	2	chr2_solexa13_1002418,10006767,10007118;chr2_solexa13_1002419,10008485,10008851;	0	-	0	-	0	-
LOC_Os02g17500	Os02g0274900	transporter family protein, putative, expressed	3.17375	up	UP	Chr2	10074581	10081512	+	-	2	chr2_solexa13_1002442,10078470,10078637;chr2_solexa13_1002443,10079189,10079412;	1	chr2_solexa13_1002441 ,10073769,10074162;	6	osa-miR163m osa-miR444a.1 osa-miR444b.1 osa-miR444c.1 osa-miR444d.1 osa-miRf11579-akr	0	-
LOC_Os02g17690	Os02g0277200	expressed protein	1.05374	down	UP	Chr2	10197329	10199938	+	-	2	chr2_solexa13_1002485,10197743,10198163;chr2_solexa13_1002486,10198783,10199177;	0	-	0	-	0	-
LOC_Os02g17970	Os02g0281000	AGC_PKA/PKG_like.1 - ACG kinases include homologs to PKA, PKG and PKC, expressed	2.21682	down	DOWN	Chr2	10419062	10428060	+	-	0	-	0	-	0	-	0	-
LOC_Os02g17990	Os02g0281150	Leucine Rich Repeat family protein, expressed	1.8093	down	UP	Chr2	10437393	10440986	+	-	0	-	2	chr2_solexa13_1002562 ,10436394,10436607; chr2_solexa13_1002563 ,10436696,10436954;	0	-	0	-
LOC_Os02g18550	Os02g0287000	40S ribosomal protein S3a, putative, expressed	1.23981	down	UP	Chr2	10822643	10825727	-	-	0	-	0	-	4	osa-miRf10578-akr osa-miRf11098-akr osa-miRf11102-akr osa-miRf11106-akr	0	-
LOC_Os02g18700	Os02g0288700	ABC transporter family protein, putative, expressed	1.01317	down	DOWN	Chr2	10908431	10916390	-	-	4	chr2_solexa13_1002745,10912020,10912244;chr2_solexa13_1002746,10912535,10913411;chr2_solexa13_1002747,10913887,10914086;chr2_solexa13_1002748,10914864,10915288;	0	-	0	-	0	-
LOC_Os02g18830	Os02g0290400	ribosome biogenesis protein NEP1, putative, expressed	2.30329	down	DOWN	Chr2	10990465	10993776	+	-	1	chr2_solexa13_1002775,10992839,10993252;	0	-	0	-	0	-
LOC_Os02g19040	Os02g0292600	GDSL-like lipase/acylhydrolase, putative, expressed	1.01016	up	DOWN	Chr2	11116177	11120334	+	-	2	chr2_solexa13_1002821,11118146,11118747;chr2_solexa13_1002822,11119004,11119170;	0	-	0	-	0	-
LOC_Os02g19650	Os02g0299300	hydrolase, alpha/beta fold family domain containing protein, expressed	1.58939	up	UP	Chr2	11484328	11488304	-	-	0	-	0	-	1	osa-miRf12029-akr	0	-
LOC_Os02g19924	Os02g0302200	aminotransferase, classes I and II, domain containing protein, expressed	3.70107	up	UP	Chr2	11716855	11736546	+	-	7	chr2_solexa13_1003019,11721625,11722236;chr2_solexa13_1003020,11723297,11723685;chr2_solexa13_1003021,11723861,11723979;chr2_solexa13_1003022,11725123,11725270;chr2_solexa13_1003023,11726313,11726555;chr2_solexa13_1003024,11727242,11727658;chr2_solexa13_1003025,11727893,11728208;	0	-	0	-	0	-
LOC_Os02g20360	Os02g0306401	tyrosine aminotransferase, putative, expressed	1.19566	up	DOWN	Chr2	11997094	12002633	-	-	0	-	0	-	0	-	0	-
LOC_Os02g20380	Os02g0306600	expressed protein	1.18536	down	UP	Chr2	12008709	12015514	-	-	1	chr2_solexa13_1003111,12012352,12012642;	1	chr2_solexa13_1003112 ,12015872,12016387;	0	-	0	-
LOC_Os02g20540	Os02g0308400	fasciclin domain containing protein, expressed	4.57276	down	DOWN	Chr2	12113834	12114975	-	-	0	-	0	-	1	osa-miRf11647-akr	0	-
LOC_Os02g20560	Os02g0308800	fasciclin domain containing protein, expressed	5.24691	down	DOWN	Chr2	12127912	12129262	-	-	0	-	0	-	1	osa-miRf10273-akr	0	-
LOC_Os02g20970	Os02g0313700	C2 domain containing protein, putative, expressed	18.2853	up	UP	Chr2	12398421	12404925	-	-	0	-	0	-	0	-	0	-
LOC_Os02g21250	Os02g0317400	clathrin adaptor complex small chain domain containing protein, expressed	1.16986	down	DOWN	Chr2	12609023	12613261	+	-	0	-	1	chr2_solexa13_1003310 ,12608351,12608604;	0	-	0	-
LOC_Os02g21640	Os02g0321600	expressed protein	1.86181	down	DOWN	Chr2	12852011	12852964	+	-	0	-	0	-	0	-	0	-
LOC_Os02g21750	Os02g0323000	MDR-like ABC transporter, putative, expressed	1.07558	down	DOWN	Chr2	12923702	12927803	-	-	0	-	0	-	1	osa-miRf12007-akr	0	-
LOC_Os02g21880	Os02g0324300	coiled-coil domain-containing protein, putative, expressed	1.14039	up	UP	Chr2	13006951	13013160	+	-	0	-	0	-	0	-	0	-
LOC_Os02g21890	Os02g0324400	expressed protein	2.29646	up	UP	Chr2	13014468	13015693	+	-	0	-	0	-	0	-	0	-
LOC_Os02g22100	Os02g0326700	OsRhmbd6 - Putative Rhomboid homologue, expressed	22.8637	down	DOWN	Chr2	13156576	13164110	+	-	2	chr2_solexa13_1003511,13161447,13161714;chr2_solexa13_1003512,13162485,13162847;	0	-	1	osa-miR1439	1	osa-miR1439;
LOC_Os02g22130	Os02g0327000	expressed protein	1.27495	down	UP	Chr2	13173639	13176606	+	-	0	-	0	-	3	osa-miRf11793-akr osa-miRf12047-akr osa-miRf12048-akr	0	-
LOC_Os02g22160	Os02g0327500	DNA binding protein, putative, expressed	10.2019	up	UP	Chr2	13200794	13203753	+	-	0	-	1	chr2_solexa13_1003524 ,13200127,13200336;	1	osa-miRf11073-akr	0	-
LOC_Os02g22480	Os02g0330200	glycosyltransferase, putative, expressed	2.29675	up	UP	Chr2	13417119	13420215	+	-	0	-	0	-	0	-	0	-
LOC_Os02g22650	Os02g0331200	glycosyltransferase, putative, expressed	1.00009	down	DOWN	Chr2	13495411	13498723	+	-	1	chr2_solexa13_1003656,13497905,13498196;	0	-	0	-	0	-
LOC_Os02g23823	Os02g0433600	helix-loop-helix DNA-binding domain containing protein, expressed	1.12771	down	DOWN	Chr2	13759211	13767271	+	-	4	chr2_solexa13_1003731,13760712,13761090;chr2_solexa13_1003732,13762433,13763045;chr2_solexa13_1003733,13764596,13765302;chr2_solexa13_1003734,13765409,13765636;	0	-	1	osa-miRf10778-akr	0	-
LOC_Os02g24080	Os02g0437200	SNARE domain containing protein, putative, expressed	2.05787	up	UP	Chr2	13949423	13951884	-	-	2	chr2_solexa13_1003803,13949777,13950918;chr2_solexa13_1003804,13950987,13951794;	0	-	0	-	0	-
LOC_Os02g24240	Os02g0438900	expressed protein	1.03286	down	UP	Chr2	14055092	14057029	+	-	1	chr2_solexa13_1003848,14055285,14055567;	0	-	0	-	0	-
LOC_Os02g24700	Os02g0445100	OsSAUR8 - Auxin-responsive SAUR gene family member, expressed	7.35126	down	DOWN	Chr2	14333106	14334014	+	-	0	-	0	-	0	-	0	-
LOC_Os02g25060	Os02g0448400	NTMC2Type1.2 protein, putative, expressed	1.66795	down	DOWN	Chr2	14529662	14537548	-	-	3	chr2_solexa13_1004052,14532207,14534302;chr2_solexa13_1004053,14534656,14534887;chr2_solexa13_1004054,14535807,14536365;	0	-	0	-	0	-
LOC_Os02g25580	Os02g0452500	Sec1 family transport protein, putative, expressed	2.30024	up	UP	Chr2	14942533	14962091	-	-	6	chr2_solexa13_1004261,14943623,14944145;chr2_solexa13_1004262,14951316,14951488;chr2_solexa13_1004263,14952938,14953112;chr2_solexa13_1004264,14953209,14953630;chr2_solexa13_1004265,14958589,14960050;chr2_solexa13_1004266,14960320,14960543;	0	-	0	-	0	-
LOC_Os02g25640	Os02g0453600	glutelin, putative, expressed	1.05036	up	UP	Chr2	14991648	14993715	-	-	0	-	0	-	0	-	0	-
LOC_Os02g25680	Os02g0454300	expressed protein	1.00154	down	UP	Chr2	15029459	15034532	-	-	5	chr2_solexa13_1004292,15029709,15029908;chr2_solexa13_1004293,15030514,15031729;chr2_solexa13_1004294,15031914,15032505;chr2_solexa13_1004295,15032986,15033478;chr2_solexa13_1004296,15033591,15033996;	1	chr2_solexa13_1004298 ,15035054,15035386;	0	-	0	-
LOC_Os02g26320	Os02g0461500	fasciclin-like arabinogalactan precursor protein, putative, expressed	1.00638	down	DOWN	Chr2	15459023	15460180	-	-	0	-	0	-	0	-	0	-
LOC_Os02g26390	Os02g0462200	expressed protein	1.00434	down	DOWN	Chr2	15495889	15499054	-	-	0	-	0	-	0	-	0	-
LOC_Os02g26430	Os02g0462800	WRKY42, expressed	9.91325	up	UP	Chr2	15521497	15522724	+	-	0	-	0	-	0	-	0	-
LOC_Os02g26470	Os02g0463401	expressed protein	12.8851	up	UP	Chr2	15543703	15544246	-	-	0	-	0	-	2	osa-miR444b.1 osa-miR444c.1	0	-
LOC_Os02g26650	Os02g0465400	delta14-sterol reductase, putative, expressed	2.04111	down	DOWN	Chr2	15641262	15647381	-	-	2	chr2_solexa13_1004526,15642289,15642502;chr2_solexa13_1004527,15643065,15643393;	0	-	1	osa-miRf11445-akr	0	-
LOC_Os02g26700	Os02g0465900	cation transport regulator-like protein 1, putative, expressed	2.60182	up	UP	Chr2	15676223	15679689	-	-	0	-	0	-	0	-	0	-
LOC_Os02g26720	Os02g0466400	Inositol 1, 3, 4-trisphosphate 5/6-kinase, putative, expressed	35.5486	up	UP	Chr2	15697842	15699391	+	-	0	-	1	chr2_solexa13_1004544 ,15697325,15697374;	1	osa-miR1848	1	osa-miR1848;
LOC_Os02g26810	Os02g0467600	cytochrome P450, putative, expressed	3.85341	up	UP	Chr2	15734823	15736934	+	-	0	-	0	-	2	osa-miR156q osa-miR415	1	osa-miR415;
LOC_Os02g27060	Os02g0469900	high mobility group, putative, expressed	1.34096	down	DOWN	Chr2	15910692	15915584	+	HMGB702	1	chr2_solexa13_1004621,15914152,15914389;	0	-	1	osa-miRf11221-akr	0	-
LOC_Os02g27070	Os02g0470000	PPR repeat domain containing protein, putative, expressed	2.20579	down	DOWN	Chr2	15916061	15919906	-	-	3	chr2_solexa13_1004623,15917230,15917914;chr2_solexa13_1004624,15918009,15918635;chr2_solexa13_1004625,15918722,15919306;	0	-	0	-	0	-
LOC_Os02g27360	Os02g0473200	aspartic proteinase-like protein 2 precursor, putative, expressed	6.23683	up	UP	Chr2	16114897	16120440	-	-	3	chr2_solexa13_1004681,16115083,16115934;chr2_solexa13_1004682,16119024,16119467;chr2_solexa13_1004683,16119984,16120383;	1	chr2_solexa13_1004684 ,16120508,16120952;	0	-	0	-
LOC_Os02g27480	Os02g0475300	membrane attack complex component/perforin/complement C9, putative, expressed	2.75351	up	UP	Chr2	16259550	16264489	+	-	0	-	0	-	1	osa-miRf10578-akr	0	-
LOC_Os02g27594	Os02g0477300	expressed protein	3.24311	down	DOWN	Chr2	16347687	16350266	-	-	1	chr2_solexa13_1004760,16348508,16349102;	0	-	0	-	0	-
LOC_Os02g27740	Os02g0478500	expressed protein	1.39443	down	UP	Chr2	16426109	16430574	+	-	1	chr2_solexa13_1004792,16427668,16427894;	0	-	0	-	0	-
LOC_Os02g28040	Os02g0481700	lipase, putative, expressed	3.66379	up	UP	Chr2	16602668	16612238	-	-	1	chr2_solexa13_1004848,16610693,16611232;	0	-	0	-	0	-
LOC_Os02g28340	Os02g0485000	transferase family protein, putative, expressed	1.34721	up	UP	Chr2	16750077	16751771	+	-	1	chr2_solexa13_1004910,16750782,16751014;	1	chr2_solexa13_1004909 ,16749338,16750046;	1	osa-miRf10223-akr	0	-
LOC_Os02g28720	Os02g0488600	spotted leaf 11, putative, expressed	3.02251	up	UP	Chr2	16981477	16985654	-	-	5	chr2_solexa13_1004989,16981490,16981870;chr2_solexa13_1004990,16982180,16982807;chr2_solexa13_1004991,16983230,16983688;chr2_solexa13_1004992,16984536,16984983;chr2_solexa13_1004993,16985337,16985592;	0	-	1	osa-miR1442	1	osa-miR1442;
LOC_Os02g28810	Os02g0489400	ribosomal protein, putative, expressed	2.61618	down	DOWN	Chr2	17035682	17037903	+	-	0	-	0	-	0	-	0	-
LOC_Os02g28830	Os02g0489550	tetratricopeptide repeat domain containing protein, expressed	2.63961	up	UP	Chr2	17046461	17052031	-	-	3	chr2_solexa13_1005022,17047444,17047691;chr2_solexa13_1005023,17047830,17048202;chr2_solexa13_1005024,17048295,17048542;	0	-	0	-	0	-
LOC_Os02g29130	Os02g0492900	ankyrin, putative, expressed	1.01519	down	DOWN	Chr2	17245021	17254879	-	-	1	chr2_solexa13_1005085,17249356,17250404;	0	-	0	-	0	-
LOC_Os02g29190	Os02g0494000	ankyrin, putative, expressed	1.02175	up	DOWN	Chr2	17309120	17316341	-	-	2	chr2_solexa13_1005097,17312729,17313128;chr2_solexa13_1005098,17315832,17316252;	0	-	0	-	0	-
LOC_Os02g29400	Os02g0496900	expressed protein	2.66281	down	DOWN	Chr2	17464020	17464689	+	-	0	-	0	-	0	-	0	-
LOC_Os02g29480	Os02g0497700	RNA-binding protein-like, putative, expressed	2.68772	down	DOWN	Chr2	17510315	17515734	-	-	3	chr2_solexa13_1005147,17511945,17512232;chr2_solexa13_1005148,17513117,17513367;chr2_solexa13_1005149,17514017,17514265;	0	-	0	-	0	-
LOC_Os02g29510	Os02g0498300	DUF803 domain containing, putative, expressed	1.22918	up	UP/DOWN	Chr2	17527550	17539534	+	-	2	chr2_solexa13_1005154,17533576,17534012;chr2_solexa13_1005155,17535794,17536096;	0	-	0	-	0	-
LOC_Os02g30050	Os02g0503400	ribosomal protein L29, putative, expressed	1.06927	down	UP	Chr2	17846285	17847898	+	-	1	chr2_solexa13_1005295,17847143,17847505;	0	-	0	-	0	-
LOC_Os02g30090	Os02g0503800	cytochrome P450, putative, expressed	1.00447	down	UP	Chr2	17867904	17871190	+	-	0	-	0	-	0	-	0	-
LOC_Os02g30100	Os02g0503900	cytochrome P450, putative, expressed	5.35259	up	UP/DOWN	Chr2	17873662	17876075	+	-	0	-	1	chr2_solexa13_1005303 ,17872798,17873625;	1	osa-miRf11283-akr	0	-
LOC_Os02g30190	Os02g0504700	expressed protein	1.34093	down	UP	Chr2	17948296	17950941	+	-	1	chr2_solexa13_1005315,17949556,17949832;	1	chr2_solexa13_1005314 ,17947617,17947863;	0	-	0	-
LOC_Os02g30230	Os02g0505400	exo70 exocyst complex subunit domain containing protein, expressed	2.3215	up	UP	Chr2	17975289	17981107	+	-	2	chr2_solexa13_1005326,17977227,17977452;chr2_solexa13_1005327,17977660,17977942;	0	-	0	-	0	-
LOC_Os02g30460	Os02g0508000	uncharacterized protein MJ0304, putative, expressed	1.01595	up	UP	Chr2	18139064	18142753	-	-	1	chr2_solexa13_1005398,18141645,18141899;	0	-	0	-	0	-
LOC_Os02g30610	Os02g0509600	expressed protein	6.63884	up	UP/DOWN	Chr2	18219181	18220892	+	-	0	-	0	-	1	osa-miRf10578-akr	0	-
LOC_Os02g30624	Os02g0510100	LSM domain containing protein, expressed	2.3644	down	DOWN	Chr2	18231125	18235800	-	-	0	-	0	-	0	-	0	-
LOC_Os02g30650	Os02g0510600	heavy metal-associated domain containing protein, expressed	1.45544	up	DOWN	Chr2	18252570	18256034	+	-	0	-	2	chr2_solexa13_1005435 ,18251590,18252157; chr2_solexa13_1005436 ,18252283,18252523;	0	-	0	-
LOC_Os02g30780	Os02g0511600	LGC1, putative, expressed	1.00243	down	DOWN	Chr2	18334897	18335811	+	-	0	-	0	-	0	-	0	-
LOC_Os02g30800	Os02g0511900	POLE1 - Putative DNA polymerase epsilon catalytic subunit, expressed	1.35546	down	UP	Chr2	18348888	18370959	+	-	2	chr2_solexa13_1005465,18349545,18349807;chr2_solexa13_1005466,18354086,18354461;	0	-	1	osa-miRf10406-akr	0	-
LOC_Os02g30810	Os02g0512000	OsSAUR10 - Auxin-responsive SAUR gene family member, expressed	3.60467	down	DOWN	Chr2	18371442	18372892	-	-	0	-	1	chr2_solexa13_1005468 ,18373072,18373259;	0	-	0	-
LOC_Os02g30900	Os02g0513000	protein kinase domain containing protein, expressed	12.7617	up	UP	Chr2	18446003	18450512	+	-	0	-	0	-	2	osa-miR185705p osa-miRf11806-akr	0	-
LOC_Os02g30910	Os02g0513100	nodulin MtN3 family protein, putative, expressed	326.524	up	UP	Chr2	18454404	18457136	-	-	0	-	0	-	2	osa-miRf10446-akr osa-miRf11772-akr	0	-
LOC_Os02g31070	Os02g0515000	expressed protein	4.61828	down	DOWN	Chr2	18564238	18568572	+	-	0	-	0	-	0	-	0	-
LOC_Os02g31080	Os02g0515200	hydroxyproline-rich glycoprotein family protein, putative, expressed	3.51637	up	UP	Chr2	18575033	18581693	-	-	3	chr2_solexa13_1005531,18578160,18578545;chr2_solexa13_1005532,18579908,18580125;chr2_solexa13_1005533,18580744,18581053;	0	-	1	osa-miRf10863-akr	0	-
LOC_Os02g31220	Os02g0517300	expressed protein	2.93324	up	UP	Chr2	18705386	18712404	+	-	3	chr2_solexa13_1005577,18707272,18707734;chr2_solexa13_1005578,18707861,18708156;chr2_solexa13_1005579,18708281,18708805;	0	-	0	-	0	-
LOC_Os02g32080	Os02g0520500	LEML2 - Anther-specific LEM1 family protein precursor, expressed	1.00427	down	DOWN	Chr2	18956519	18957353	+	-	0	-	0	-	1	osa-miRf10223-akr	0	-
LOC_Os02g32370	Os02g0523800	inositol hexaphosphate kinase, putative, expressed	1.04122	down	UP	Chr2	19121903	19125842	+	-	0	-	0	-	0	-	0	-
LOC_Os02g32469	Os02g0525600	expressed protein	3.60295	down	DOWN	Chr2	19202786	19204207	-	-	0	-	0	-	1	osa-miR1848	1	osa-miR1848;
LOC_Os02g32520	Os02g0526400	ERD1 protein, chloroplast precursor, putative, expressed	47.9744	up	UP	Chr2	19251345	19256303	+	-	0	-	0	-	0	-	0	-
LOC_Os02g32540	Os02g0526600	ubiquitin carboxyl-terminal hydrolase, family 1, putative, expressed	1.11376	up	DOWN	Chr2	19260158	19262201	+	-	0	-	0	-	1	osa-miRf10819-akr	0	-
LOC_Os02g32580	Os02g0527200	expressed protein	6.59349	up	UP	Chr2	19303396	19304621	-	-	0	-	0	-	0	-	0	-
LOC_Os02g32740	Os02g0529500	SNARE domain containing protein, putative, expressed	1.00526	down	UP	Chr2	19444035	19446419	+	-	0	-	1	chr2_solexa13_1005800 ,19443043,19443589;	0	-	0	-
LOC_Os02g32760	Os02g0529700	60S acidic ribosomal protein, putative, expressed	2.78955	down	DOWN	Chr2	19455122	19458350	-	-	0	-	0	-	0	-	0	-
LOC_Os02g32780	Os02g0529900	pentatricopeptide, putative, expressed	8.85281	down	DOWN	Chr2	19466313	19469360	-	-	0	-	0	-	0	-	0	-
LOC_Os02g32814	Os02g0530100	heavy metal-associated domain containing protein, expressed	2.12753	down	DOWN	Chr2	19472211	19486248	-	-	5	chr2_solexa13_1005807,19473502,19473753;chr2_solexa13_1005808,19475945,19476489;chr2_solexa13_1005809,19477871,19478235;chr2_solexa13_1005810,19480389,19480984;chr2_solexa13_1005811,19485141,19485472;	1	chr2_solexa13_1005812 ,19486288,19486737;	0	-	0	-
LOC_Os02g32840	Os02g0530300	zinc finger A20 and AN1 domain-containing stress-associated protein, putative, expressed	3.38872	up	UP	Chr2	19488188	19488950	+	-	0	-	0	-	0	-	0	-
LOC_Os02g32980	Os02g0532500	Cupin domain containing protein, expressed	2.15241	up	UP	Chr2	19597489	19598615	-	-	1	chr2_solexa13_1005852,19598339,19598585;	0	-	1	osa-miRf11622-akr	0	-
LOC_Os02g33000	Os02g0532900	glycosyl hydrolases family 17, putative, expressed	1.79239	up	UP	Chr2	19619243	19623844	+	-	1	chr2_solexa13_1005857,19620561,19621482;	0	-	0	-	0	-
LOC_Os02g33060	Os02g0533700	expressed protein	5.38465	down	DOWN	Chr2	19644999	19646089	+	-	0	-	0	-	0	-	0	-
LOC_Os02g33110	Os02g0534400	glycosyl hydrolases, putative, expressed	2.0671	up	UP	Chr2	19682543	19687250	+	-	1	chr2_solexa13_1005874,19686670,19687093;	0	-	0	-	0	-
LOC_Os02g33180	Os02g0535400	rar1, putative, expressed	2.01577	down	DOWN	Chr2	19727118	19729888	-	-	0	-	0	-	0	-	0	-
LOC_Os02g33380	Os02g0537000	pectinesterase inhibitor domain containing protein, putative, expressed	10.2383	up	UP	Chr2	19834281	19835139	+	-	1	chr2_solexa13_1005941,19834351,19834620;	1	chr2_solexa13_1005940 ,19833366,19833605;	0	-	0	-
LOC_Os02g33450	Os02g0537700	peroxiredoxin, putative, expressed	1.05205	down	DOWN	Chr2	19882052	19886345	+	-	0	-	0	-	0	-	0	-
LOC_Os02g33500	Os02g0538000	threonyl-tRNA synthetase, putative, expressed	2.7234	down	DOWN	Chr2	19924354	19928340	-	-	2	chr2_solexa13_1005964,19924690,19925147;chr2_solexa13_1005965,19925733,19925980;	0	-	1	osa-miRf10185-akr	0	-
LOC_Os02g33580	Os02g0539100	digalactosyldiacylglycerol synthase, chloroplast precursor, putative, expressed	2.25332	up	UP	Chr2	19973187	19977453	+	-	0	-	0	-	0	-	0	-
LOC_Os02g33780	Os02g0542500	serine-aspartate repeat-containing protein I precursor, putative, expressed	1.1167	down	DOWN	Chr2	20152453	20154121	+	-	0	-	0	-	1	osa-miR414	1	osa-miR414;
LOC_Os02g33820	Os02g0543000	abscisic stress-ripening, putative, expressed	1.59434	down	DOWN	Chr2	20165589	20166668	-	-	0	-	0	-	0	-	0	-
LOC_Os02g33890	Os02g0543500	expressed protein	1.01676	down	UP	Chr2	20195676	20198183	-	-	1	chr2_solexa13_1006034,20196064,20196330;	0	-	2	osa-miRf11773-akr osa-miRf11774-akr	0	-
LOC_Os02g33930	Os02g0543800	expressed protein	1.00751	down	DOWN	Chr2	20221024	20224414	-	-	0	-	0	-	0	-	0	-
LOC_Os02g34460	Os02g0549600	40S ribosomal protein S10, putative, expressed	2.03637	down	DOWN	Chr2	20650248	20652056	+	-	0	-	0	-	0	-	0	-
LOC_Os02g34600	Os02g0551100	CAMK_CAMK_like.13 - CAMK includes calcium/calmodulin depedent protein kinases, expressed	6.96698	up	UP	Chr2	20746262	20751379	-	-	2	chr2_solexa13_1006209,20749505,20750036;chr2_solexa13_1006210,20750485,20750817;	0	-	1	osa-miRf10781-akr	0	-
LOC_Os02g34690	Os02g0552000	transmembrane 9 superfamily member, putative, expressed	2.49901	down	DOWN	Chr2	20811340	20815632	+	-	0	-	0	-	1	osa-miRf11639-akr	0	-
LOC_Os02g34840	Os02g0553600	RNA polymerase II transcriptional coactivator KIWI, putative, expressed	3.03102	down	DOWN	Chr2	20884273	20886517	+	-	1	chr2_solexa13_1006253,20884697,20885159;	0	-	0	-	0	-
LOC_Os02g34860	Os02g0554100	Regulator of chromosome condensation domain containing protein, expressed	2.15553	down	DOWN	Chr2	20913876	20919120	+	-	0	-	0	-	1	osa-miRf12002-akr	0	-
LOC_Os02g34990	Os02g0555600	ACT domain containing protein, putative, expressed	2.77629	down	DOWN	Chr2	20985923	20994251	+	-	3	chr2_solexa13_1006280,20988965,20989553;chr2_solexa13_1006281,20990221,20990446;chr2_solexa13_1006282,20991580,20992236;	0	-	0	-	0	-
LOC_Os02g35180	Os02g0557800	OsRR2 type-A response regulator, expressed	5.73396	down	DOWN	Chr2	21128620	21131370	-	-	1	chr2_solexa13_1006311,21130562,21131308;	1	chr2_solexa13_1006312 ,21131826,21132317;	1	osa-miRf12029-akr	0	-
LOC_Os02g35300	Os02g0559300	transposon protein, putative, unclassified, expressed	1.02808	down	DOWN	Chr2	21225043	21228732	+	-	3	chr2_solexa13_1006341,21225687,21226184;chr2_solexa13_1006342,21226775,21227460;chr2_solexa13_1006343,21227673,21228170;	0	-	0	-	0	-
LOC_Os02g35600	Os02g0564100	PHD finger protein, putative, expressed	2.30635	down	DOWN	Chr2	21413884	21417221	+	-	0	-	0	-	0	-	0	-
LOC_Os02g35770	Os02g0565600	homeobox associated leucine zipper, putative, expressed	15.4532	up	UP	Chr2	21487595	21489894	-	-	1	chr2_solexa13_1006405,21488896,21489326;	0	-	1	osa-miRf10578-akr	0	-
LOC_Os02g35910	Os02g0567200	protein phosphotase protein, putative, expressed	1.58865	up	DOWN	Chr2	21569211	21574207	-	-	3	chr2_solexa13_1006425,21569547,21570636;chr2_solexa13_1006426,21570812,21571001;chr2_solexa13_1006427,21572946,21573234;	0	-	1	osa-miR529b	1	osa-miR529b;
LOC_Os02g35940	Os02g0567800	gibberellin receptor GID1L2, putative, expressed	6.11005	up	UP	Chr2	21587767	21589074	+	-	0	-	1	chr2_solexa13_1006432 ,21586846,21587551;	0	-	0	-
LOC_Os02g36110	Os02g0569900	cytochrome P450, putative, expressed	8.09322	down	DOWN	Chr2	21740304	21742030	+	-	1	chr2_solexa13_1006478,21740963,21741360;	0	-	1	osa-miR1848	1	osa-miR1848;
LOC_Os02g36190	Os02g0570700	cytochrome P450, putative, expressed	9.38908	down	DOWN	Chr2	21810334	21813460	-	-	1	chr2_solexa13_1006496,21812192,21812409;	0	-	0	-	0	-
LOC_Os02g36210	Os02g0571100	ent-kaurene synthase, chloroplast precursor, putative, expressed	8.75396	down	DOWN	Chr2	21841059	21847837	+	-	3	chr2_solexa13_1006503,21842953,21843506;chr2_solexa13_1006504,21845387,21845655;chr2_solexa13_1006505,21846006,21846614;	0	-	0	-	0	-
LOC_Os02g36340	Os02g0572400	riboflavin biosynthesis protein ribAB, chloroplast precursor, putative, expressed	2.46525	up	UP	Chr2	21930617	21935565	-	-	3	chr2_solexa13_1006533,21932805,21933128;chr2_solexa13_1006534,21933728,21934352;chr2_solexa13_1006535,21934485,21934942;	0	-	0	-	0	-
LOC_Os02g36400	Os02g0573400	ubiquitin carboxyl-terminal hydrolase domain containing protein, expressed	1.61018	down	UP	Chr2	21986707	21991419	-	-	1	chr2_solexa13_1006547,21990635,21990945;	0	-	0	-	0	-
LOC_Os02g36414	Os02g0573500	transporter family protein, putative, expressed	7.97609	down	DOWN	Chr2	21995376	22002735	+	-	1	chr2_solexa13_1006548,21997647,21998084;	0	-	0	-	0	-
LOC_Os02g36490	Os02g0574500	expressed protein	1.34642	up	UP	Chr2	22038604	22042021	-	-	1	chr2_solexa13_1006566,22041521,22041788;	0	-	0	-	0	-
LOC_Os02g36530	Os02g0575000	expressed protein	4.10893	up	UP	Chr2	22065229	22065495	-	-	0	-	0	-	0	-	0	-
LOC_Os02g36590	Os02g0575700	CPuORF19 - conserved peptide uORF-containing transcript, expressed	1.03159	down	DOWN	Chr2	22095970	22100897	+	-	1	chr2_solexa13_1006576,22099286,22099724;	0	-	1	osa-miRf11943-akr	0	-
LOC_Os02g36600	Os02g0575800	aldose 1-epimerase, putative, expressed	1.01456	down	DOWN	Chr2	22102488	22105124	+	-	1	chr2_solexa13_1006577,22103460,22103696;	0	-	0	-	0	-
LOC_Os02g36710	Os02g0576700	SET, putative, expressed	2.99111	down	DOWN	Chr2	22151432	22156042	-	NFA705	1	chr2_solexa13_1006597,22152770,22153367;	0	-	1	osa-miR414	1	osa-miR414;
LOC_Os02g36880	Os02g0579000	No apical meristem protein, putative, expressed	6.4784	up	UP	Chr2	22258833	22260681	+	-	0	-	0	-	7	osa-miR164a osa-miR164b osa-miR164c osa-miR164d osa-miR164e osa-miR164f osa-miRf12029-akr	6	osa-miR164b; osa-miR164f; osa-miR164a; osa-miR164d; osa-miR164c; osa-miR164e;
LOC_Os02g36974	Os02g0580300	14-3-3 protein, putative, expressed	1.76214	down	UP	Chr2	22333281	22337713	+	-	0	-	0	-	1	osa-miRf10576-akr	0	-
LOC_Os02g37010	Os02g0580600	flavin-containing monooxygenase family protein, putative, expressed	1.00161	down	DOWN	Chr2	22350068	22352009	+	-	0	-	0	-	0	-	0	-
LOC_Os02g37180	Os02g0582800	expressed protein	9.17384	up	UP	Chr2	22474937	22475591	-	-	0	-	0	-	0	-	0	-
LOC_Os02g37190	Os02g0582900	expressed protein	5.0555	down	UP/DOWN	Chr2	22477782	22478946	-	-	0	-	0	-	1	osa-miRf10828-akr	0	-
LOC_Os02g37590	Os02g0588500	glycerophosphoryl diester phosphodiesterase family protein, putative, expressed	1.05658	up	UP	Chr2	22687278	22692280	+	-	0	-	0	-	0	-	0	-
LOC_Os02g37600	Os02g0588600	expressed protein	5.93294	down	DOWN	Chr2	22692565	22694086	+	-	0	-	0	-	0	-	0	-
LOC_Os02g37610	Os02g0588700	expressed protein	2.67442	down	DOWN	Chr2	22696542	22697794	-	-	1	chr2_solexa13_1006718,22697215,22697291;	0	-	0	-	0	-
LOC_Os02g37654	Os02g0589000	lecithin:cholesterol acyltransferase, putative, expressed	9.7538	down	UP/DOWN	Chr2	22722659	22733252	-	-	6	chr2_solexa13_1006733,22723487,22723872;chr2_solexa13_1006734,22724793,22725096;chr2_solexa13_1006735,22727801,22728137;chr2_solexa13_1006736,22728496,22728848;chr2_solexa13_1006737,22729427,22729684;chr2_solexa13_1006738,22731622,22733028;	0	-	0	-	0	-
LOC_Os02g37700	Os02g0589700	lecithin:cholesterol acyltransferase, putative, expressed	13.4379	down	DOWN	Chr2	22756410	22758226	-	-	0	-	1	chr2_solexa13_1006745 ,22758478,22758704;	1	osa-miRf11495-akr	0	-
LOC_Os02g37800	Os02g0590400	lecithin:cholesterol acyltransferase, putative, expressed	5.96114	down	DOWN	Chr2	22805645	22808522	-	-	0	-	0	-	0	-	0	-
LOC_Os02g37834	Os02g0591000	expressed protein	4.67664	up	UP	Chr2	22835797	22838845	+	-	3	chr2_solexa13_1006772,22835963,22836611;chr2_solexa13_1006773,22836651,22836875;chr2_solexa13_1006774,22837048,22837291;	0	-	0	-	0	-
LOC_Os02g37930	Os02g0592400	hypoxia-responsive family protein, putative, expressed	5.22532	up	UP	Chr2	22927596	22930478	+	-	1	chr2_solexa13_1006795,22929665,22930191;	0	-	0	-	0	-
LOC_Os02g38020	Os02g0593500	inorganic phosphate transporter 2-1, chloroplast precursor, putative, expressed	18.1914	down	DOWN	Chr2	22971563	22975296	+	-	0	-	0	-	0	-	0	-
LOC_Os02g38040	Os02g0593600	leucine-rich repeat family protein, putative, expressed	1.48877	up	DOWN	Chr2	22978830	22981571	+	-	0	-	0	-	1	osa-miRf11639-akr	0	-
LOC_Os02g38160	Os02g0595100	glycosyl transferase family 17 protein, putative, expressed	2.09553	down	DOWN	Chr2	23083106	23086442	-	-	2	chr2_solexa13_1006833,23083430,23084064;chr2_solexa13_1006834,23085510,23085953;	0	-	1	osa-miRf10596-akr	0	-
LOC_Os02g38240	Os02g0596000	rhodanese family protein, putative, expressed	2.76008	down	DOWN	Chr2	23126900	23129919	-	-	0	-	0	-	0	-	0	-
LOC_Os02g38290	Os02g0596300	cytochrome P450, putative, expressed	1.12548	up	DOWN	Chr2	23152689	23154898	-	-	0	-	1	chr2_solexa13_1006846 ,23155563,23155840;	2	osa-miRf11188-akr osa-miRf11856-akr	0	-
LOC_Os02g38386	Os02g0597200	NBS-LRR disease resistance protein, putative, expressed	1.20177	down	UP	Chr2	23209694	23210456	+	-	0	-	0	-	1	osa-miRf10822-akr	0	-
LOC_Os02g38430	Os02g0597800	steroid nuclear receptor, ligand-binding, putative, expressed	2.66495	down	DOWN	Chr2	23237153	23241425	+	-	1	chr2_solexa13_1006867,23239445,23239969;	0	-	0	-	0	-
LOC_Os02g38900	Os02g0601100	cytosolic Fe-S cluster assembling factor NBP35, putative, expressed	2.01517	up	UP	Chr2	23514549	23517604	-	-	3	chr2_solexa13_1006903,23514834,23515036;chr2_solexa13_1006904,23516058,23516378;chr2_solexa13_1006905,23516901,23517314;	1	chr2_solexa13_1006906 ,23517850,23518381;	0	-	0	-
LOC_Os02g38920	Os02g0601300	glyceraldehyde-3-phosphate dehydrogenase, putative, expressed	1.25647	down	DOWN	Chr2	23527518	23530251	+	-	1	chr2_solexa13_1006907,23528268,23528571;	0	-	0	-	0	-
LOC_Os02g38980	Os02g0601800	bromodomain domain containing protein, expressed	2.1841	up	UP	Chr2	23549174	23554382	-	GTE703	2	chr2_solexa13_1006910,23550470,23551071;chr2_solexa13_1006911,23551450,23552397;	0	-	0	-	0	-
LOC_Os02g39140	Os02g0603600	helix-loop-helix DNA-binding domain containing protein, expressed	2.01263	down	DOWN	Chr2	23643092	23651534	+	-	1	chr2_solexa13_1006928,23651108,23651335;	0	-	2	osa-miRf10273-akr osa-miRf11848-akr	0	-
LOC_Os02g39160	Os02g0603800	hydroxymethylbutenyl 4-diphosphate synthase, putative, expressed	1.8172	down	DOWN	Chr2	23653299	23659174	-	-	2	chr2_solexa13_1006929,23654603,23655188;chr2_solexa13_1006930,23655675,23655931;	0	-	0	-	0	-
LOC_Os02g39330	Os02g0605900	CHIT1 - Chitinase family protein precursor, expressed	3.17494	up	UP	Chr2	23742941	23744109	-	-	0	-	0	-	0	-	0	-
LOC_Os02g39490	Os02g0607700	carbonyl reductase 3, putative, expressed	1.40939	up	DOWN	Chr2	23829190	23834725	-	-	3	chr2_solexa13_1006968,23829794,23830209;chr2_solexa13_1006969,23830566,23831040;chr2_solexa13_1006970,23831989,23832527;	0	-	0	-	0	-
LOC_Os02g39510	Os02g0608000	expressed protein	1.00236	down	UP	Chr2	23845809	23846604	+	-	0	-	0	-	1	osa-miR1848	1	osa-miR1848;
LOC_Os02g39570	Os02g0608550	ACT domain containing protein, expressed	2.65725	up	UP	Chr2	23885607	23890742	+	-	1	chr2_solexa13_1006980,23890216,23890527;	0	-	4	osa-miR1879 osa-miRf11321-akr osa-miRf11609-akr osa-miRf11652-akr	1	osa-miR1879;
LOC_Os02g39600	Os02g0608900	outer envelope protein, putative, expressed	3.06245	down	DOWN	Chr2	23894659	23898830	-	-	2	chr2_solexa13_1006981,23895236,23895435;chr2_solexa13_1006982,23897058,23897343;	0	-	0	-	0	-
LOC_Os02g39630	Os02g0609400	iron-stress related protein, putative, expressed	1.144	down	UP	Chr2	23909400	23913643	+	-	4	chr2_solexa13_1006983,23910106,23910869;chr2_solexa13_1006984,23911451,23911612;chr2_solexa13_1006985,23912002,23912913;chr2_solexa13_1006986,23913120,23913466;	0	-	0	-	0	-
LOC_Os02g39710	Os02g0610500	CCT/B-box zinc finger protein, putative, expressed	3.32576	down	DOWN	Chr2	23989750	23991293	+	CONS702	0	-	0	-	0	-	0	-
LOC_Os02g39790	Os02g0611200	CPuORF9 - conserved peptide uORF-containing transcript, expressed	4.30932	up	UP	Chr2	24045244	24048446	+	-	0	-	0	-	0	-	0	-
LOC_Os02g39820	Os02g0611400	PPR repeat domain containing protein, putative, expressed	3.0882	down	DOWN	Chr2	24059188	24062721	+	-	1	chr2_solexa13_1007034,24061410,24062119;	0	-	0	-	0	-
LOC_Os02g39850	Os02g0611800	transferase family protein, putative, expressed	2.02926	up	UP	Chr2	24080704	24084764	+	-	0	-	0	-	1	osa-miRf10222-akr	0	-
LOC_Os02g39880	Os02g0612100	expressed protein	1.5379	down	UP	Chr2	24095854	24097712	+	-	0	-	1	chr2_solexa13_1007043 ,24095500,24095707;	0	-	0	-
LOC_Os02g39930	Os02g0612900	OsTIL-1 Temperature-induced lipocalin-1, expressed	4.929	up	UP	Chr2	24152112	24153073	-	-	0	-	0	-	1	osa-miR1848	1	osa-miR1848;
LOC_Os02g39950	Os02g0613000	EF hand family protein, putative, expressed	3.34526	up	UP	Chr2	24158477	24163085	+	-	0	-	0	-	0	-	0	-
LOC_Os02g39970	Os02g0613200	regulatory subunit, putative, expressed	1.61006	down	DOWN	Chr2	24166829	24174245	-	-	1	chr2_solexa13_1007074,24168757,24169315;	0	-	1	osa-miRf11123-akr	0	-
LOC_Os02g40040	Os02g0614200	expressed protein	4.52328	up	UP	Chr2	24240087	24242558	-	-	1	chr2_solexa13_1007095,24241966,24242291;	0	-	1	osa-miR414	1	osa-miR414;
LOC_Os02g40100	Os02g0614600	plant protein of unknown function DUF869 domain containing protein, expressed	12.3485	down	DOWN	Chr2	24276308	24281041	+	-	0	-	1	chr2_solexa13_1007100 ,24275872,24276268;	0	-	0	-
LOC_Os02g40700	Os02g0620400	enzyme of the cupin superfamily protein, putative, expressed	6.96761	up	UP	Chr2	24676363	24677364	+	-	1	chr2_solexa13_1007189,24676888,24677130;	0	-	0	-	0	-
LOC_Os02g40730	Os02g0620600	ammonium transporter protein, putative, expressed	1.43479	down	UP	Chr2	24690884	24692884	+	-	1	chr2_solexa13_1007192,24691550,24691732;	0	-	0	-	0	-
LOC_Os02g40900	Os02g0622500	RNA recognition motif containing protein, putative, expressed	27.3727	up	UP	Chr2	24783195	24786565	-	-	1	chr2_solexa13_1007210,24783221,24783483;	0	-	0	-	0	-
LOC_Os02g41520	Os02g0624400	glycosyl transferase 8 domain containing protein, putative, expressed	2.28535	up	UP	Chr2	24899523	24905062	+	-	3	chr2_solexa13_1007232,24900513,24900764;chr2_solexa13_1007233,24904045,24904591;chr2_solexa13_1007234,24904752,24904992;	0	-	0	-	0	-
LOC_Os02g41580	Os02g0625300	CAMK_CAMK_like.14 - CAMK includes calcium/calmodulin depedent protein kinases, expressed	4.57463	up	UP	Chr2	24934934	24936468	+	-	0	-	0	-	1	osa-miRf10223-akr	0	-
LOC_Os02g41590	Os02g0625500	kinase, pfkB family, putative, expressed	1.27546	down	UP	Chr2	24940446	24946648	-	-	2	chr2_solexa13_1007241,24943149,24943640;chr2_solexa13_1007242,24944750,24945457;	0	-	0	-	0	-
LOC_Os02g41670	Os02g0626600	phenylalanine ammonia-lyase, putative, expressed	13.7618	up	UP	Chr2	24992827	24995414	-	-	0	-	0	-	0	-	0	-
LOC_Os02g41780	Os02g0628200	transporter-related, putative, expressed	3.49896	down	DOWN	Chr2	25119033	25122992	+	-	0	-	0	-	0	-	0	-
LOC_Os02g41840	Os02g0629000	DUF584 domain containing protein, putative, expressed	42.0153	up	UP	Chr2	25153199	25154265	-	-	0	-	0	-	1	osa-miRf10928-akr	0	-
LOC_Os02g41954	Os02g0630300	gibberellin 2-beta-dioxygenase 7, putative, expressed	31.7471	up	UP	Chr2	25199386	25203742	-	-	2	chr2_solexa13_1007305,25199584,25199796;chr2_solexa13_1007306,25201264,25201624;	0	-	1	osa-miRf12001-akr	0	-
LOC_Os02g41990	Os02g0631000	expressed protein	2.23646	up	UP	Chr2	25231647	25239274	+	-	1	chr2_solexa13_1007318,25235463,25236698;	0	-	0	-	0	-
LOC_Os02g42330	Os02g0635000	nitrilase, putative, expressed	2.07682	down	DOWN	Chr2	25459397	25462730	+	-	0	-	1	chr2_solexa13_1007368 ,25458663,25459285;	0	-	0	-
LOC_Os02g42440	Os02g0636700	GEM, putative, expressed	3.25052	down	DOWN	Chr2	25527601	25529056	-	-	0	-	0	-	0	-	0	-
LOC_Os02g42520	Os02g0637700	dehydrogenase, putative, expressed	2.05686	down	DOWN	Chr2	25565860	25569036	-	-	1	chr2_solexa13_1007393,25566132,25566739;	0	-	0	-	0	-
LOC_Os02g42550	Os02g0638000	expressed protein	2.66566	down	DOWN	Chr2	25579455	25582099	-	-	0	-	0	-	0	-	0	-
LOC_Os02g42570	Os02g0638300	ferredoxin-thioredoxin reductase, variable chain, putative, expressed	2.58478	down	DOWN	Chr2	25589926	25590804	-	-	0	-	0	-	0	-	0	-
LOC_Os02g42590	Os02g0638900	WD-40 repeat family protein, putative, expressed	3.97241	up	UP	Chr2	25619021	25624875	+	-	1	chr2_solexa13_1007400,25623132,25623568;	0	-	1	osa-miRf10477-akr	0	-
LOC_Os02g42600	Os02g0639000	double-stranded RNA binding motif containing protein, expressed	2.38763	up	UP	Chr2	25626748	25636072	+	-	1	chr2_solexa13_1007402,25635409,25635774;	0	-	0	-	0	-
LOC_Os02g42640	Os02g0639300	CBS domain-containing protein, putative, expressed	1.0011	down	DOWN	Chr2	25646625	25648091	+	-	0	-	0	-	0	-	0	-
LOC_Os02g42740	Os02g0640300	cytochrome b5-like Heme/Steroid binding domain containing protein, expressed	2.0356	up	UP	Chr2	25696824	25699145	-	-	0	-	0	-	0	-	0	-
LOC_Os02g42820	Os02g0641000	OsPLIM2a - LIM domain protein, putative actin-binding protein and transcription factor, expressed	1.05272	up	UP	Chr2	25739666	25741262	-	-	0	-	0	-	0	-	0	-
LOC_Os02g42850	Os02g0641300	MYB family transcription factor, putative, expressed	3.41759	up	UP	Chr2	25759839	25763028	+	-	0	-	0	-	0	-	0	-
LOC_Os02g42870	Os02g0641900	MYB family transcription factor, putative, expressed	1.09007	up	UP	Chr2	25778079	25780795	+	-	0	-	0	-	0	-	0	-
LOC_Os02g42890	Os02g0642300	cytochrome b561, putative, expressed	1.66297	down	UP	Chr2	25797295	25800034	-	-	0	-	0	-	0	-	0	-
LOC_Os02g42920	Os02g0642700	DTA2, putative, expressed	4.02402	up	UP	Chr2	25815928	25820880	+	-	1	chr2_solexa13_1007438,25818990,25819620;	0	-	0	-	0	-
LOC_Os02g42940	Os02g0643000	MSP domain containing protein, expressed	2.27544	up	UP	Chr2	25828360	25831636	-	-	0	-	1	chr2_solexa13_1007442 ,25832024,25832536;	0	-	0	-
LOC_Os02g42970	Os02g0643600	NAC domain containing protein, putative, expressed	1.0153	up	DOWN	Chr2	25859504	25860983	-	-	0	-	0	-	0	-	0	-
LOC_Os02g43010	Os02g0644000	vacuolar-processing enzyme precursor, putative, expressed	5.82474	up	UP	Chr2	25890441	25895244	-	-	0	-	1	chr2_solexa13_1007453 ,25895449,25896045;	0	-	0	-
LOC_Os02g43130	Os02g0645100	kinesin motor domain containing protein, expressed	2.15245	down	DOWN	Chr2	25972448	25978887	-	-	1	chr2_solexa13_1007467,25975768,25976043;	1	chr2_solexa13_1007468 ,25979100,25979458;	0	-	0	-
LOC_Os02g43180	Os02g0646400	OsGrx_C3 - glutaredoxin subgroup I, expressed	2.1466	down	DOWN	Chr2	26031508	26033900	+	-	1	chr2_solexa13_1007481,26033012,26033263;	0	-	0	-	0	-
LOC_Os02g43194	Os02g0646500	aldehyde dehydrogenase, putative, expressed	3.60681	down	DOWN	Chr2	26034320	26041422	-	-	1	chr2_solexa13_1007483,26037305,26037658;	0	-	1	osa-miRf11632-akr	0	-
LOC_Os02g43280	Os02g0647900	aldehyde dehydrogenase, putative, expressed	1.05247	down	DOWN	Chr2	26079797	26085572	+	-	2	chr2_solexa13_1007504,26080002,26080215;chr2_solexa13_1007505,26081772,26082461;	0	-	1	osa-miRf11774-akr	0	-
LOC_Os02g43290	Os02g0648100	protein kinase domain containing protein, expressed	1.35655	up	UP	Chr2	26090416	26092187	-	-	0	-	1	chr2_solexa13_1007509 ,26092841,26093083;	0	-	0	-
LOC_Os02g43330	Os02g0649300	homeobox associated leucine zipper, putative, expressed	2009.67	up	UP	Chr2	26143309	26144731	+	-	0	-	0	-	0	-	0	-
LOC_Os02g43340	Os02g0649400	hydrolase, alpha/beta fold family domain containing protein, expressed	1.08676	down	DOWN	Chr2	26146594	26151390	-	-	2	chr2_solexa13_1007526,26146910,26147222;chr2_solexa13_1007527,26148741,26149455;	0	-	0	-	0	-
LOC_Os02g43780	Os02g0654633	hAT dimerisation domain-containing protein, putative, expressed	1.00328	down	UP	Chr2	26413444	26415789	-	-	1	chr2_solexa13_1007592,26414328,26414756;	0	-	2	osa-miR1859 osa-miRf10574-akr	1	osa-miR1859;
LOC_Os02g43820	Os02g0655200	AP2 domain containing protein, expressed	13.0922	up	UP	Chr2	26456450	26457994	+	-	0	-	0	-	0	-	0	-
LOC_Os02g43850	Os02g0655600	serine esterase family protein, putative, expressed	2.98769	up	UP	Chr2	26476656	26481238	-	-	1	chr2_solexa13_1007606,26477119,26477418;	0	-	0	-	0	-
LOC_Os02g43970	Os02g0657000	AP2 domain containing protein, expressed	3.93276	up	UP	Chr2	26550915	26552218	+	-	0	-	1	chr2_solexa13_1007628 ,26549968,26550196;	0	-	0	-
LOC_Os02g44040	Os02g0658000	expressed protein	12.6873	up	UP	Chr2	26585086	26586855	-	-	0	-	0	-	1	osa-miRf11341-akr	0	-
LOC_Os02g44090	Os02g0658200	zinc finger protein, putative, expressed	20.4896	up	UP	Chr2	26616436	26617346	-	-	0	-	0	-	0	-	0	-
LOC_Os02g44100	Os02g0658300	expressed protein	1.42224	down	DOWN	Chr2	26620292	26622320	+	-	0	-	0	-	0	-	0	-
LOC_Os02g44108	Os02g0658800	expansin precursor, putative, expressed	3.6909	up	UP	Chr2	26648837	26650607	+	-	0	-	0	-	0	-	0	-
LOC_Os02g44120	Os02g0659100	ZOS2-13 - C2H2 zinc finger protein, expressed	1.01007	up	DOWN	Chr2	26668796	26671144	+	-	0	-	0	-	1	osa-miRf11199-akr	0	-
LOC_Os02g44320	Os02g0662100	LTPL113 - Protease inhibitor/seed storage/LTP family protein precursor, expressed	3.00061	down	DOWN	Chr2	26814556	26815543	+	-	0	-	0	-	0	-	0	-
LOC_Os02g44360	Os02g0662700	scarecrow transcription factor family protein, putative, expressed	3.99584	down	DOWN	Chr2	26841585	26844331	+	-	1	chr2_solexa13_1007696,26841693,26842158;	0	-	12	osa-miR170a osa-miR170b osa-miR171a osa-miR171b osa-miR171c osa-miR171d osa-miR171e osa-miR171f osa-miR171i osa-miR171m osa-miR171n osa-miRf10461-akr	7	osa-miR171e; osa-miR171i; osa-miR171f; osa-miR171c; osa-miR171b; osa-miR171d; osa-miR171a;
LOC_Os02g44370	Os02g0663100	scarecrow, putative, expressed	5.12596	down	DOWN	Chr2	26852079	26855064	+	-	0	-	0	-	12	osa-miR170a osa-miR170b osa-miR171a osa-miR171b osa-miR171c osa-miR171d osa-miR171e osa-miR171f osa-miR171i osa-miR171m osa-miR171n osa-miRf10461-akr	7	osa-miR171e; osa-miR171i; osa-miR171f; osa-miR171c; osa-miR171b; osa-miR171d; osa-miR171a;
LOC_Os02g44470	Os02g0663800	actin-depolymerizing factor, putative, expressed	1.5552	up	DOWN	Chr2	26920271	26921900	-	-	0	-	1	chr2_solexa13_1007708 ,26922646,26922860;	0	-	0	-
LOC_Os02g44500	Os02g0664000	glutathione peroxidase, putative, expressed	3.89645	up	UP	Chr2	26929715	26932403	+	-	0	-	0	-	0	-	0	-
LOC_Os02g44720	Os02g0667300	expressed protein	6.88244	down	DOWN	Chr2	27097749	27098599	-	-	0	-	0	-	0	-	0	-
LOC_Os02g44730	Os02g0667500	tetracycline transporter protein, putative, expressed	2.28908	down	DOWN	Chr2	27103466	27106378	+	-	1	chr2_solexa13_1007741,27105380,27105938;	0	-	0	-	0	-
LOC_Os02g44770	Os02g0668000	uncharacterized mscS family protein, putative, expressed	1.00196	down	UP	Chr2	27117991	27122440	+	-	2	chr2_solexa13_1007743,27118969,27119653;chr2_solexa13_1007744,27119879,27120829;	0	-	1	osa-miRf11343-akr	0	-
LOC_Os02g44870	Os02g0669100	dehydrin, putative, expressed	11.4131	up	UP	Chr2	27165434	27166898	-	-	0	-	0	-	0	-	0	-
LOC_Os02g44890	Os02g0669700	RNA-binding region RNP-1, putative, expressed	1.26509	down	UP	Chr2	27188019	27191898	-	-	0	-	0	-	0	-	0	-
LOC_Os02g44930	Os02g0670400	HMG1/2, putative, expressed	1.30918	up	UP	Chr2	27225275	27227213	+	HMGB706	1	chr2_solexa13_1007767,27225635,27226068;	0	-	0	-	0	-
LOC_Os02g44990	Os02g0671100	OsFBDUF13 - F-box and DUF domain containing protein, expressed	63.6397	up	UP	Chr2	27248697	27251470	+	-	1	chr2_solexa13_1007775,27248942,27250489;	1	chr2_solexa13_1007774 ,27247971,27248389;	28	osa-miR1436 osa-miR441a osa-miR441b osa-miR441c osa-miR446 osa-miR808 osa-miR809a osa-miR809b osa-miR809c osa-miR809d osa-miR809e osa-miR809f osa-miR809g osa-miR809h osa-miRf10146-akr osa-miRf10154-akr osa-miRf10173-akr osa-miRf10201-akr osa-miRf10336-akr osa-miRf10429-akr osa-miRf10805-akr osa-miRf10855-akr osa-miRf11050-akr osa-miRf11132-akr osa-miRf11133-akr osa-miRf11457-akr osa-miRf12014-akr…	14	osa-miR1436; osa-miR809a; osa-miR809b; osa-miR809c; osa-miR809d; osa-miR809e; osa-miR809f; osa-miR809g; osa-miR809h; osa-miR808; osa-miR446; osa-miR441c; osa-miR441a; osa-miR441b;
LOC_Os02g45054	Os02g0672100	ZOS2-15 - C2H2 zinc finger protein, expressed	1.11976	up	UP	Chr2	27316020	27325663	+	-	1	chr2_solexa13_1007790,27316817,27317068;	0	-	2	osa-miR209305p osa-miRf10319-akr	0	-
LOC_Os02g45170	Os02g0673500	helix-loop-helix DNA-binding protein, putative, expressed	1.70355	down	DOWN	Chr2	27416526	27421961	+	-	2	chr2_solexa13_1007811,27417996,27418625;chr2_solexa13_1007812,27418732,27419080;	0	-	1	osa-miRf10668-akr	0	-
LOC_Os02g45250	Os02g0674800	homeobox and START domains containing protein, putative, expressed	3.26113	down	DOWN	Chr2	27487865	27494914	-	-	1	chr2_solexa13_1007834,27490342,27491005;	0	-	2	osa-miRf10120-akr osa-miRf11554-akr	0	-
LOC_Os02g45310	Os02g0675700	dehydration response related protein, putative, expressed	2.07956	down	DOWN	Chr2	27530822	27534623	-	-	1	chr2_solexa13_1007842,27530893,27531446;	0	-	0	-	0	-
LOC_Os02g45344	Os02g0676000	O-acyltransferase, putative, expressed	1.28411	down	DOWN	Chr2	27559203	27567049	+	-	1	chr2_solexa13_1007848,27563390,27563844;	0	-	0	-	0	-
LOC_Os02g45420	Os02g0676800	AP2 domain containing protein, expressed	5.30091	up	UP	Chr2	27621211	27622930	+	-	1	chr2_solexa13_1007863,27622753,27622896;	0	-	0	-	0	-
LOC_Os02g45460	Os02g0677600	expressed protein	4.68917	down	DOWN	Chr2	27658859	27660116	-	-	0	-	0	-	0	-	0	-
LOC_Os02g45520	Os02g0678200	uncharacterized membrane protein, putative, expressed	10.7131	down	DOWN	Chr2	27696287	27702193	+	-	0	-	0	-	3	osa-miR531b osa-miR827a osa-miR827b	2	osa-miR531b; osa-miR827a;
LOC_Os02g45600	Os02g0679500	rhoGAP domain containing protein, expressed	1.52885	down	DOWN	Chr2	27744016	27747252	+	-	0	-	0	-	1	osa-miRf10819-akr	0	-
LOC_Os02g45670	Os02g0680700	myb-like DNA-binding domain containing protein, expressed	5.41767	down	DOWN	Chr2	27776453	27781443	-	-	0	-	0	-	0	-	0	-
LOC_Os02g45760	Os02g0681900	chitin-inducible gibberellin-responsive protein 2, putative, expressed	1.97688	up	UP	Chr2	27853853	27856163	-	-	1	chr2_solexa13_1007931,27853933,27854142;	0	-	1	osa-miRf11073-akr	0	-
LOC_Os02g45770	Os02g0682200	OsMADS6 - MADS-box family gene with MIKCc type-box, expressed	1.00158	down	UP	Chr2	27875979	27884079	+	FLCP705	0	-	0	-	0	-	0	-
LOC_Os02g45780	Os02g0682300	zinc finger, C3HC4 type domain containing protein, expressed	29.8797	up	UP	Chr2	27886977	27888250	-	-	0	-	1	chr2_solexa13_1007940 ,27888362,27888849;	0	-	0	-
LOC_Os02g45820	Os02g0682600	mitochondrial import inner membrane translocase subunit Tim, putative, expressed	2.40317	down	DOWN	Chr2	27909552	27912067	-	-	0	-	0	-	0	-	0	-
LOC_Os02g45890	Os02g0684100	sulfotransferase domain containing protein, expressed	6.73435	down	DOWN	Chr2	27967467	27968844	-	-	0	-	0	-	0	-	0	-
LOC_Os02g45930	Os02g0684400	expressed protein	2.5569	down	DOWN	Chr2	27989366	27990587	-	-	0	-	0	-	1	osa-miRf11938-akr	0	-
LOC_Os02g46030	Os02g0685200	MYB family transcription factor, putative, expressed	73.9583	up	UP	Chr2	28041115	28044149	-	-	2	chr2_solexa13_1007985,28042154,28042312;chr2_solexa13_1007986,28042818,28043340;	0	-	0	-	0	-
LOC_Os02g46140	Os02g0686500	OsFBX59 - F-box domain containing protein, expressed	1.99844	down	DOWN	Chr2	28122304	28124165	+	-	0	-	1	chr2_solexa13_1008006 ,28121835,28121904;	0	-	0	-
LOC_Os02g46350	Os02g0688900	GPI transamidase subunit PIG-U domain containing protein, expressed	2.59121	down	DOWN	Chr2	28252505	28256908	-	-	1	chr2_solexa13_1008036,28255241,28255495;	2	chr2_solexa13_1008037 ,28257028,28257293; chr2_solexa13_1008038 ,28257420,28257866;	0	-	0	-
LOC_Os02g46473	Os02g0690000	expressed protein	3.33184	up	UP	Chr2	28318731	28319308	-	-	0	-	0	-	0	-	0	-
LOC_Os02g46480	Os02g0690200	expressed protein	2.88621	up	UP	Chr2	28332931	28335404	+	-	0	-	0	-	0	-	0	-
LOC_Os02g46660	Os02g0693500	SNARE associated Golgi protein, putative, expressed	3.05255	down	DOWN	Chr2	28478607	28481356	-	-	1	chr2_solexa13_1008088,28479203,28479738;	0	-	0	-	0	-
LOC_Os02g46720	Os02g0694400	ara54-like RING finger protein, putative, expressed	1.45522	down	DOWN	Chr2	28532901	28536996	+	-	0	-	0	-	3	osa-miRf10329-akr osa-miRf10765-akr osa-miRf12030-akr	0	-
LOC_Os02g46740	Os02g0694700	RWD domain containing protein, expressed	1.22885	down	DOWN	Chr2	28545174	28548339	+	-	0	-	0	-	2	osa-miRf10049-akr osa-miRf10051-akr	0	-
LOC_Os02g46956	Os02g0697200	expressed protein	2.92698	down	DOWN	Chr2	28669044	28672392	+	-	0	-	0	-	0	-	0	-
LOC_Os02g46970	Os02g0697400	AMP-binding domain containing protein, expressed	2.36899	down	DOWN	Chr2	28677203	28680902	-	-	1	chr2_solexa13_1008127,28678797,28679095;	0	-	2	osa-miRf10272-akr osa-miRf10273-akr	0	-
LOC_Os02g46980	Os02g0697500	pentatricopeptide, putative, expressed	4.17795	down	DOWN	Chr2	28681681	28683849	-	-	1	chr2_solexa13_1008128,28682633,28683162;	0	-	0	-	0	-
LOC_Os02g47020	Os02g0698000	phosphoribulokinase/Uridine kinase family protein, expressed	3.93714	down	DOWN	Chr2	28701804	28704409	+	-	2	chr2_solexa13_1008132,28702329,28702574;chr2_solexa13_1008133,28702713,28702966;	0	-	0	-	0	-
LOC_Os02g47030	Os02g0698100	expressed protein	1.0496	down	DOWN	Chr2	28704620	28706214	-	-	0	-	0	-	0	-	0	-
LOC_Os02g47130	Os02g0699433	expressed protein	5.03966	down	DOWN	Chr2	28768769	28772100	+	-	0	-	0	-	1	osa-miR414	1	osa-miR414;
LOC_Os02g47310	Os02g0701600	Cyclopropane-fatty-acyl-phospholipid synthase, putative, expressed	2.88164	down	DOWN	Chr2	28893961	28897548	+	-	1	chr2_solexa13_1008178,28897120,28897443;	0	-	1	osa-miRf10273-akr	0	-
LOC_Os02g47370	Os02g0702100	transcription factor TF2, putative, expressed	3.42254	up	UP	Chr2	28921176	28921795	-	-	0	-	0	-	0	-	0	-
LOC_Os02g47510	Os02g0704000	9-cis-epoxycarotenoid dioxygenase 1, chloroplast precursor, putative, expressed	30.5769	down	DOWN	Chr2	29026070	29028259	-	-	1	chr2_solexa13_1008216,29026370,29027640;	0	-	0	-	0	-
LOC_Os02g47560	Os02g0704300	DNA-binding protein, putative, expressed	10.6517	up	UP	Chr2	29059281	29062623	-	-	2	chr2_solexa13_1008227,29059608,29060440;chr2_solexa13_1008228,29060788,29061336;	0	-	0	-	0	-
LOC_Os02g47600	Os02g0704900	soluble inorganic pyrophosphatase, putative, expressed	1.87195	down	DOWN	Chr2	29081821	29086715	-	-	1	chr2_solexa13_1008231,29086003,29086246;	0	-	1	osa-miRf10585-akr	0	-
LOC_Os02g47650	Os02g0705400	universal stress protein domain containing protein, putative, expressed	5.15711	up	UP	Chr2	29113548	29115698	+	-	0	-	0	-	0	-	0	-
LOC_Os02g47810	Os02g0707200	dof zinc finger domain containing protein, putative, expressed	4.38303	up	UP	Chr2	29238064	29241762	-	-	0	-	0	-	1	osa-miRf10319-akr	0	-
LOC_Os02g47840	Os02g0707900	universal stress protein domain containing protein, putative, expressed	8.61062	up	UP	Chr2	29260063	29265497	-	-	2	chr2_solexa13_1008267,29260752,29261095;chr2_solexa13_1008268,29261556,29262471;	0	-	0	-	0	-
LOC_Os02g47880	Os02g0708400	tetratricopeptide repeat domain containing protein, expressed	2.19936	down	DOWN	Chr2	29287705	29291634	-	-	1	chr2_solexa13_1008270,29290563,29290883;	0	-	0	-	0	-
LOC_Os02g47950	Os02g0709300	expressed protein	1.00123	down	DOWN	Chr2	29330529	29331339	-	-	0	-	1	chr2_solexa13_1008276 ,29331719,29331977;	2	osa-miRf10273-akr osa-miRf12029-akr	0	-
LOC_Os02g48080	Os02g0710500	cysteine-rich receptor-like protein kinase 7 precursor, putative, expressed	1.4809	down	DOWN	Chr2	29429761	29432460	+	-	0	-	0	-	0	-	0	-
LOC_Os02g48100	Os02g0710800	DEAD-box ATP-dependent RNA helicase, putative, expressed	2.36415	down	DOWN	Chr2	29447864	29451446	+	-	0	-	0	-	0	-	0	-
LOC_Os02g48150	Os02g0711400	expressed protein	1.27245	down	UP	Chr2	29471417	29472575	-	-	1	chr2_solexa13_1008305,29471516,29471808;	1	chr2_solexa13_1008306 ,29472753,29473541;	1	osa-miRf10063-akr	0	-
LOC_Os02g48184	Os02g0712400	expressed protein	4.29023	up	UP	Chr2	29501152	29502455	-	-	0	-	0	-	0	-	0	-
LOC_Os02g48190	Os02g0712500	expressed protein	11.0515	up	UP	Chr2	29502650	29506701	-	-	1	chr2_solexa13_1008312,29503663,29504107;	0	-	0	-	0	-
LOC_Os02g48300	Os02g0713500	OsFBX60 - F-box domain containing protein, expressed	1.0016	down	DOWN	Chr2	29555642	29557716	-	-	1	chr2_solexa13_1008324,29556762,29557078;	0	-	0	-	0	-
LOC_Os02g48340	Os02g0714000	RNA recognition motif containing protein, putative, expressed	4.77136	up	UP	Chr2	29594605	29598901	+	-	0	-	0	-	0	-	0	-
LOC_Os02g48350	Os02g0714100	diacylglycerol O-acyltransferase, putative, expressed	2.24077	down	DOWN	Chr2	29598974	29601846	-	-	0	-	0	-	0	-	0	-
LOC_Os02g48380	Os02g0714500	expressed protein	1.22199	down	DOWN	Chr2	29618530	29624464	+	-	0	-	0	-	1	osa-miR2104	1	osa-miR2104;
LOC_Os02g48470	Os02g0715300	expressed protein	2.44456	down	DOWN	Chr2	29676138	29676689	+	-	0	-	1	chr2_solexa13_1008352 ,29675722,29676042;	5	osa-miR1861e osa-miR1861k osa-miR1861m osa-miRf10604-akr osa-miRf11518-akr	3	osa-miR1861e; osa-miR1861k; osa-miR1861m;
LOC_Os02g48620	Os02g0717400	tetratricopeptide repeat, putative, expressed	2.31739	down	DOWN	Chr2	29763616	29775052	-	-	3	chr2_solexa13_1008373,29767637,29767940;chr2_solexa13_1008374,29769640,29770177;chr2_solexa13_1008375,29771928,29773439;	1	chr2_solexa13_1008376 ,29775427,29775832;	4	osa-miR441a osa-miR441b osa-miR441c osa-miRf11047-akr	3	osa-miR441c; osa-miR441a; osa-miR441b;
LOC_Os02g48670	Os02g0717900	slowmo homolog, putative, expressed	3.47286	up	UP	Chr2	29799451	29800579	-	-	0	-	0	-	0	-	0	-
LOC_Os02g48730	Os02g0719000	rho GDP-dissociation inhibitor 1, putative, expressed	3.17853	up	UP	Chr2	29827457	29830453	+	-	0	-	0	-	0	-	0	-
LOC_Os02g48740	Os02g0719100	fimbrin-like protein 2, putative, expressed	2.73603	up	UP	Chr2	29833245	29838043	+	-	1	chr2_solexa13_1008386,29837573,29837784;	0	-	0	-	0	-
LOC_Os02g48770	Os02g0719600	SAM dependent carboxyl methyltransferase, putative, expressed	11.026	up	UP	Chr2	29850372	29852551	+	-	1	chr2_solexa13_1008390,29850733,29851960;	0	-	1	osa-miRf10406-akr	0	-
LOC_Os02g48810	Os02g0720000	PHD-finger family protein, expressed	2.52644	up	UP	Chr2	29871368	29875355	+	-	0	-	0	-	0	-	0	-
LOC_Os02g48830	Os02g0720200	microtubule associated protein, putative, expressed	2.95646	down	DOWN	Chr2	29877249	29881458	+	-	0	-	0	-	1	osa-miRf10576-akr	0	-
LOC_Os02g48980	Os02g0721700	GPI-anchored protein, putative, expressed	1.00873	down	UP	Chr2	29947191	29949582	-	-	0	-	0	-	0	-	0	-
LOC_Os02g49050	Os02g0722300	transmembrane 9 superfamily member, putative, expressed	2.10536	down	DOWN	Chr2	29984554	29987659	+	-	0	-	1	chr2_solexa13_1008433 ,29984375,29984522;	0	-	0	-
LOC_Os02g49080	Os02g0722700	KH domain containing protein, putative, expressed	2.66787	down	DOWN	Chr2	30011066	30015639	+	-	3	chr2_solexa13_1008437,30011948,30012200;chr2_solexa13_1008438,30014206,30014592;chr2_solexa13_1008439,30015151,30015462;	0	-	0	-	0	-
LOC_Os02g49230	Os02g0724000	CCT/B-box zinc finger protein, putative, expressed	2.03056	up	UP/DOWN	Chr2	30094259	30099674	+	CONS708	1	chr2_solexa13_1008469,30095329,30095768;	0	-	0	-	0	-
LOC_Os02g49310	Os02g0725000	AGC_PVPK_like_kin82y.7 - ACG kinases include homologs to PKA, PKG and PKC, expressed	3.02247	up	UP	Chr2	30135356	30138729	+	-	0	-	0	-	0	-	0	-
LOC_Os02g49360	Os02g0725600	RNA methyltransferase domain-containing protein 2, putative, expressed	2.79821	down	DOWN	Chr2	30159132	30161718	+	-	0	-	0	-	0	-	0	-
LOC_Os02g49420	Os02g0726000	fasciclin-like arabinogalactan precursor protein, putative, expressed	1.00876	up	DOWN	Chr2	30198593	30199848	-	-	1	chr2_solexa13_1008493,30199428,30199697;	0	-	0	-	0	-
LOC_Os02g49440	Os02g0726300	dof zinc finger domain containing protein, putative, expressed	3.31136	down	UP/DOWN	Chr2	30206964	30208306	-	-	1	chr2_solexa13_1008496,30207569,30207930;	0	-	1	osa-miRf10446-akr	0	-
LOC_Os02g49480	Os02g0726700	helix-loop-helix DNA-binding domain containing protein, expressed	1.0029	down	UP	Chr2	30233286	30235843	-	-	1	chr2_solexa13_1008500,30233405,30234031;	0	-	0	-	0	-
LOC_Os02g49600	Os02g0728500	BRASSINOSTEROID INSENSITIVE 1-associated receptor kinase 1 precursor, putative, expressed	1.41433	down	DOWN	Chr2	30316141	30319941	-	-	0	-	0	-	1	osa-miRf10097-akr	0	-
LOC_Os02g49610	Os02g0728600	ribosomal protein L7Ae, putative, expressed	4.39918	down	DOWN	Chr2	30323240	30325666	-	-	0	-	1	chr2_solexa13_1008515 ,30325818,30326269;	0	-	0	-
LOC_Os02g49680	Os02g0729400	arsenate reductase, putative, expressed	3.29262	down	DOWN	Chr2	30361876	30363745	-	-	0	-	0	-	0	-	0	-
LOC_Os02g49690	Os02g0729500	ACT domain-containing protein, putative, expressed	1.04634	down	UP	Chr2	30364405	30365822	+	-	0	-	0	-	3	osa-miRf10325-akr osa-miRf10326-akr osa-miRf10327-akr	0	-
LOC_Os02g49720	Os02g0730000	aldehyde dehydrogenase, putative, expressed	12.578	up	UP	Chr2	30392547	30396775	-	-	0	-	0	-	0	-	0	-
LOC_Os02g49760	Os02g0730300	potassium transporter, putative, expressed	3.9875	up	UP	Chr2	30418453	30423404	+	-	1	chr2_solexa13_1008532,30421137,30421397;	1	chr2_solexa13_1008531 ,30418093,30418341;	0	-	0	-
LOC_Os02g49780	Os02g0730500	expressed protein	2.9071	down	DOWN	Chr2	30432143	30434086	-	-	0	-	0	-	0	-	0	-
LOC_Os02g49800	Os02g0730700	eukaryotic aspartyl protease domain containing protein, expressed	1.12608	up	UP	Chr2	30437882	30441548	-	-	1	chr2_solexa13_1008535,30438275,30438777;	0	-	0	-	0	-
LOC_Os02g49840	Os02g0731200	OsMADS57 - MADS-box family gene with MIKCc type-box, expressed	2.17045	down	UP	Chr2	30456666	30462759	+	FLCP725	0	-	0	-	11	osa-miR444a.1 osa-miR444a.2 osa-miR444b.1 osa-miR444b.2 osa-miR444c.1 osa-miR444c.2 osa-miR444d.1 osa-miR444d.2 osa-miR444d.3 osa-miR444e osa-miR444f	0	-
LOC_Os02g49870	Os02g0731600	expressed protein	7.01897	down	DOWN	Chr2	30471980	30474465	+	-	0	-	0	-	4	osa-miR1884a osa-miR1884b osa-miRf11219-akr osa-miRf11341-akr	2	osa-miR1884a; osa-miR1884b;
LOC_Os02g49970	Os02g0732400	ZIM motif family protein, expressed	1.02377	down	DOWN	Chr2	30528645	30531120	+	-	0	-	0	-	0	-	0	-
LOC_Os02g50010	Os02g0732900	APO, putative, expressed	2.21123	down	DOWN	Chr2	30557558	30560966	+	-	0	-	0	-	0	-	0	-
LOC_Os02g50110	Os02g0733900	expressed protein	46.2305	up	UP	Chr2	30596658	30596900	-	-	0	-	0	-	0	-	0	-
LOC_Os02g50174	Os02g0734600	caleosin related protein, putative, expressed	4.15594	down	DOWN	Chr2	30642392	30654611	+	-	3	chr2_solexa13_1008582,30642584,30643196;chr2_solexa13_1008583,30645549,30645887;chr2_solexa13_1008584,30645959,30646661;	0	-	0	-	0	-
LOC_Os02g50210	Os02g0734900	erwinia induced protein 2, putative, expressed	2.86652	up	UP	Chr2	30658424	30659351	+	-	0	-	0	-	0	-	0	-
LOC_Os02g50240	Os02g0735200	glutamine synthetase, catalytic domain containing protein, expressed	1.36656	down	DOWN	Chr2	30674776	30678659	-	-	3	chr2_solexa13_1008587,30674906,30675308;chr2_solexa13_1008588,30676337,30676802;chr2_solexa13_1008589,30676878,30677284;	0	-	0	-	0	-
LOC_Os02g50320	Os02g0736100	ATMAP70 protein, putative, expressed	2.95952	up	UP	Chr2	30720856	30726460	+	-	1	chr2_solexa13_1008598,30726084,30726409;	0	-	0	-	0	-
LOC_Os02g50330	Os02g0736200	RNA-dependent RNA polymerase, putative, expressed	1.90874	down	DOWN	Chr2	30729063	30736459	+	RDR704	4	chr2_solexa13_1008600,30732143,30732348;chr2_solexa13_1008601,30733285,30733527;chr2_solexa13_1008602,30733591,30733884;chr2_solexa13_1008603,30735946,30736396;	0	-	0	-	0	-
LOC_Os02g50340	Os02g0736300	membrane attack complex component/perforin/complement C9, putative, expressed	23.6518	up	UP	Chr2	30736687	30743642	-	-	0	-	0	-	1	osa-miRf11347-akr	0	-
LOC_Os02g50350	Os02g0736400	dihydroorotate dihydrogenase protein, putative, expressed	12.733	up	UP	Chr2	30745336	30749371	-	-	0	-	0	-	1	osa-miRf10310-akr	0	-
LOC_Os02g50372	Os02g0736800	expressed protein	1.62308	up	DOWN	Chr2	30763130	30764865	+	-	1	chr2_solexa13_1008607,30764405,30764636;	0	-	5	osa-miRf11213-akr osa-miRf11242-akr osa-miRf11316-akr osa-miRf11618-akr osa-miRf11738-akr	0	-
LOC_Os02g50460	Os02g0738200	immediate-early fungal elicitor protein CMPG1, putative, expressed	1.07611	down	UP	Chr2	30805987	30807610	-	-	0	-	0	-	0	-	0	-
LOC_Os02g50600	Os02g0739400	glycosyl transferase 8 domain containing protein, putative, expressed	3.13578	up	UP	Chr2	30899534	30901300	-	-	0	-	1	chr2_solexa13_1008636 ,30901922,30902113;	0	-	0	-
LOC_Os02g50680	Os02g0740300	AAA-type ATPase family protein, putative, expressed	1.09848	down	UP	Chr2	30958609	30965278	-	-	1	chr2_solexa13_1008655,30963413,30963752;	0	-	0	-	0	-
LOC_Os02g50730	Os02g0740700	metalloendoproteinase 1 precursor, putative, expressed	8.88387	up	UP	Chr2	30980865	30982959	-	-	0	-	0	-	1	osa-miRf10819-akr	0	-
LOC_Os02g50830	Os02g0741900	expressed protein	2.26314	down	DOWN	Chr2	31054852	31059281	-	-	2	chr2_solexa13_1008673,31055658,31055911;chr2_solexa13_1008674,31056373,31057078;	0	-	1	osa-miRf11387-akr	0	-
LOC_Os02g51020	Os02g0744000	expressed protein	7.41843	down	DOWN	Chr2	31202197	31203782	+	-	1	chr2_solexa13_1008706,31202774,31203354;	0	-	0	-	0	-
LOC_Os02g51070	Os02g0744700	starch synthase, putative, expressed	3.14884	down	DOWN	Chr2	31232888	31238210	-	-	2	chr2_solexa13_1008712,31233366,31233981;chr2_solexa13_1008713,31234122,31235558;	0	-	1	osa-miRf11996-akr	0	-
LOC_Os02g51080	Os02g0744900	FAD binding domain containing protein, expressed	4.59012	down	DOWN	Chr2	31246225	31248818	+	-	0	-	0	-	0	-	0	-
LOC_Os02g51110	Os02g0745100	aquaporin protein, putative, expressed	4.48564	down	DOWN	Chr2	31266245	31269960	+	-	0	-	0	-	0	-	0	-
LOC_Os02g51290	Os02g0747500	HVA22, putative, expressed	1.72767	up	UP	Chr2	31407145	31409724	+	-	0	-	1	chr2_solexa13_1008735 ,31406395,31406726;	0	-	0	-
LOC_Os02g51300	Os02g0747600	AP2 domain containing protein, expressed	4.86752	up	UP	Chr2	31409912	31414184	-	-	0	-	0	-	0	-	0	-
LOC_Os02g51350	Os02g0748300	OsFBK10 - F-box domain and kelch repeat containing protein, expressed	4.89059	up	UP	Chr2	31444554	31447725	-	-	1	chr2_solexa13_1008740,31446904,31447239;	1	chr2_solexa13_1008741 ,31447859,31448222;	1	osa-miRf10519-akr	0	-
LOC_Os02g51370	Os02g0748800	glutaredoxin, putative, expressed	1.12735	down	UP/DOWN	Chr2	31461138	31462844	-	-	0	-	0	-	0	-	0	-
LOC_Os02g51450	Os02g0749800	mTERF family protein, expressed	3.93547	down	DOWN	Chr2	31520983	31523070	+	-	0	-	0	-	0	-	0	-
LOC_Os02g51470	Os02g0750100	ATP synthase F1, delta subunit family protein, putative, expressed	2.44672	down	DOWN	Chr2	31526904	31528541	+	-	0	-	0	-	0	-	0	-
LOC_Os02g51540	Os02g0751100	eukaryotic aspartyl protease domain containing protein, expressed	5.7945	up	UP	Chr2	31564796	31571963	+	-	0	-	0	-	0	-	0	-
LOC_Os02g51570	Os02g0751600	peptidyl-prolyl cis-trans isomerase, FKBP-type, putative, expressed	6.09808	down	DOWN	Chr2	31591221	31593152	+	-	0	-	1	chr2_solexa13_1008771 ,31590454,31591197;	0	-	0	-
LOC_Os02g51620	Os02g0752200	glycosyl hydrolase family 3 protein, putative, expressed	4.29972	down	DOWN	Chr2	31609611	31614169	-	-	1	chr2_solexa13_1008772,31609632,31609911;	0	-	0	-	0	-
LOC_Os02g51700	Os02g0753200	expressed protein	2.46333	down	DOWN	Chr2	31673144	31675290	+	-	1	chr2_solexa13_1008787,31674548,31675088;	1	chr2_solexa13_1008785 ,31672274,31672651;	1	osa-miRf10984-akr	0	-
LOC_Os02g51750	Os02g0753800	annexin, putative, expressed	4.74531	up	UP	Chr2	31698161	31700503	-	-	0	-	0	-	0	-	0	-
LOC_Os02g51780	Os02g0754100	ribonuclease protein, putative, expressed	6.81156	up	UP	Chr2	31711352	31716394	-	-	1	chr2_solexa13_1008795,31712357,31713070;	0	-	0	-	0	-
LOC_Os02g51820	Os02g0754600	expressed protein	3.10391	down	DOWN	Chr2	31747712	31749762	+	-	0	-	0	-	0	-	0	-
LOC_Os02g51860	Os02g0755000	dehydration response related protein, putative, expressed	1.36405	down	UP	Chr2	31763015	31768782	-	-	0	-	0	-	1	osa-miRf10863-akr	0	-
LOC_Os02g51890	Os02g0755400	RNA recognition motif containing protein, putative, expressed	7.51302	up	UP	Chr2	31781325	31787892	+	-	1	chr2_solexa13_1008803,31783260,31784771;	0	-	0	-	0	-
LOC_Os02g51930	Os02g0755900	cytokinin-O-glucosyltransferase 2, putative, expressed	8.1148	up	UP	Chr2	31805977	31807891	+	-	0	-	0	-	0	-	0	-
LOC_Os02g51950	Os02g0756100	expressed protein	4.74933	down	DOWN	Chr2	31814339	31815609	-	-	1	chr2_solexa13_1008817,31814692,31815393;	2	chr2_solexa13_1008818 ,31815654,31815890; chr2_solexa13_1008819 ,31816213,31816538;	0	-	0	-
LOC_Os02g52010	Os02g0756800	phosphate-induced protein 1 conserved region domain containing protein, expressed	1.73746	up	UP	Chr2	31840427	31841847	-	-	0	-	1	chr2_solexa13_1008828 ,31841849,31842159;	0	-	0	-
LOC_Os02g52150	Os02g0758000	heat shock 22 kDa protein, mitochondrial precursor, putative, expressed	7.09214	up	UP	Chr2	31920854	31922712	+	-	0	-	0	-	0	-	0	-
LOC_Os02g52270	Os02g0760000	heat shock protein DnaJ, putative, expressed	2.64227	down	DOWN	Chr2	32001646	32003856	-	-	0	-	0	-	0	-	0	-
LOC_Os02g52340	Os02g0761000	OsMADS22 - MADS-box family gene with MIKCc type-box, expressed	3.1991	up	UP	Chr2	32038902	32045130	+	FLCP728	2	chr2_solexa13_1008874,32040220,32040464;chr2_solexa13_1008875,32041039,32041162;	0	-	0	-	0	-
LOC_Os02g52390	Os02g0761400	M16 domain containing zinc peptidase, putative, expressed	1.18359	up	UP	Chr2	32062238	32070456	+	-	2	chr2_solexa13_1008880,32064724,32065047;chr2_solexa13_1008881,32065957,32066217;	1	chr2_solexa13_1008879 ,32061389,32061895;	1	osa-miR53003p	0	-
LOC_Os02g52450	Os02g0762100	regulator of ribonuclease, putative, expressed	2.67349	down	DOWN	Chr2	32092648	32094809	-	-	1	chr2_solexa13_1008886,32093800,32094085;	0	-	0	-	0	-
LOC_Os02g52550	Os02g0763000	uncharacterized Cys-rich domain containing protein, putative, expressed	1.08408	down	DOWN	Chr2	32155213	32156482	+	-	1	chr2_solexa13_1008893,32155451,32155811;	1	chr2_solexa13_1008891 ,32154444,32154688;	0	-	0	-
LOC_Os02g52560	Os02g0763200	xyloglucan fucosyltransferase, putative, expressed	2.55596	up	UP	Chr2	32164510	32167819	+	-	1	chr2_solexa13_1008897,32166805,32166984;	1	chr2_solexa13_1008896 ,32164001,32164103;	2	osa-miR1861n osa-miRf11530-akr	1	osa-miR1861n;
LOC_Os02g52650	Os02g0764500	chlorophyll A-B binding protein, putative, expressed	2.30876	down	DOWN	Chr2	32199522	32201722	-	-	0	-	1	chr2_solexa13_1008904 ,32202236,32202459;	0	-	0	-
LOC_Os02g52670	Os02g0764700	AP2 domain containing protein, expressed	80.8729	up	UP	Chr2	32204392	32205335	-	-	0	-	1	chr2_solexa13_1008905 ,32205514,32206228;	1	osa-miR210205p	0	-
LOC_Os02g52700	Os02g0765400	alpha-amylase precursor, putative, expressed	10.4459	down	DOWN	Chr2	32243146	32245056	+	-	0	-	0	-	1	osa-miRf10462-akr	0	-
LOC_Os02g52710	Os02g0765600	alpha-amylase precursor, putative, expressed	14.8198	down	DOWN	Chr2	32248279	32250180	-	-	0	-	0	-	1	osa-miRf10462-akr	0	-
LOC_Os02g52780	Os02g0766700	bZIP transcription factor, putative, expressed	18.3082	up	UP	Chr2	32276591	32281653	-	-	1	chr2_solexa13_1008914,32277597,32277939;	0	-	0	-	0	-
LOC_Os02g52840	Os02g0767300	flavonol synthase/flavanone 3-hydroxylase, putative, expressed	1.17114	down	UP	Chr2	32310799	32312184	-	-	0	-	0	-	2	osa-miRf10423-akr osa-miRf10505-akr	0	-
LOC_Os02g52900	Os02g0767900	glutaredoxin 2, putative, expressed	2.4065	down	DOWN	Chr2	32349092	32352908	+	-	1	chr2_solexa13_1008928,32351020,32351661;	0	-	0	-	0	-
LOC_Os02g53140	Os02g0771100	COP1, putative, expressed	2.24949	down	DOWN	Chr2	32528037	32533583	-	-	1	chr2_solexa13_1008978,32529203,32529504;	0	-	1	osa-miRf11221-akr	0	-
LOC_Os02g53200	Os02g0771700	glucan endo-1,3-beta-glucosidase precursor, putative, expressed	1.172	down	DOWN	Chr2	32566914	32570045	-	-	2	chr2_solexa13_1008985,32567547,32567648;chr2_solexa13_1008986,32568945,32569259;	0	-	4	osa-miR1848 osa-miR529b osa-miRf10063-akr osa-miRf10079-akr	2	osa-miR1848; osa-miR529b;
LOC_Os02g53410	Os02g0774200	expressed protein	5.49655	up	UP	Chr2	32686077	32686828	-	-	0	-	0	-	0	-	0	-
LOC_Os02g53420	Os02g0774300	DnaK family protein, putative, expressed	2.37971	down	DOWN	Chr2	32688605	32693044	-	-	1	chr2_solexa13_1009009,32692237,32692642;	0	-	0	-	0	-
LOC_Os02g53490	Os02g0775100	cation efflux family protein, putative, expressed	1.62879	down	UP	Chr2	32721002	32723788	+	-	0	-	0	-	0	-	0	-
LOC_Os02g53510	Os02g0775300	oxidoreductase/ transition metal ion binding protein, putative, expressed	3.79661	up	UP/DOWN	Chr2	32728419	32729427	-	-	1	chr2_solexa13_1009019,32728592,32728921;	0	-	0	-	0	-
LOC_Os02g53530	Os02g0775600	ZOS2-17 - C2H2 zinc finger protein, expressed	6.67503	down	DOWN	Chr2	32750101	32751400	-	-	0	-	0	-	2	osa-miR1858a osa-miR1858b	2	osa-miR1858b; osa-miR1858a;
LOC_Os02g53620	Os02g0776400	nuclear transcription factor Y subunit, putative, expressed	6.27549	down	UP/DOWN	Chr2	32794225	32798345	-	-	2	chr2_solexa13_1009032,32794455,32794756;chr2_solexa13_1009033,32796847,32797018;	0	-	15	osa-miR169a osa-miR169b osa-miR169c osa-miR169d osa-miR169e osa-miR169f osa-miR169g osa-miR169h osa-miR169i osa-miR169j osa-miR169k osa-miR169l osa-miR169m osa-miR169n osa-miR169o	15	osa-miR169a; osa-miR169f; osa-miR169g; osa-miR169i; osa-miR169h; osa-miR169m; osa-miR169l; osa-miR169d; osa-miR169j; osa-miR169k; osa-miR169e; osa-miR169c; osa-miR169b; osa-miR169o; osa-miR169n;
LOC_Os02g53700	Os02g0777100	DENN domain containing protein, expressed	2.14498	up	UP	Chr2	32858150	32870408	-	-	6	chr2_solexa13_1009056,32861328,32861689;chr2_solexa13_1009057,32864800,32866078;chr2_solexa13_1009058,32866604,32867166;chr2_solexa13_1009059,32867434,32867832;chr2_solexa13_1009060,32868012,32868234;chr2_solexa13_1009061,32868662,32869325;	1	chr2_solexa13_1009062 ,32870662,32871005;	0	-	0	-
LOC_Os02g53810	Os02g0778500	expressed protein	2.44	up	UP	Chr2	32957419	32961390	+	-	0	-	0	-	3	osa-miR186003p osa-miRf11045-akr osa-miRf11613-akr	0	-
LOC_Os02g53820	Os02g0778600	endoglucanase, putative, expressed	1.00203	down	DOWN	Chr2	32961962	32964520	+	-	2	chr2_solexa13_1009075,32962441,32962693;chr2_solexa13_1009076,32962925,32963556;	1	chr2_solexa13_1009074 ,32961524,32961854;	0	-	0	-
LOC_Os02g53870	Os02g0779300	expressed protein	1.19413	down	UP	Chr2	32991479	32992211	+	-	0	-	0	-	0	-	0	-
LOC_Os02g54080	Os02g0781700	expressed protein	1.50944	up	UP	Chr2	33124415	33127635	-	-	0	-	0	-	0	-	0	-
LOC_Os02g54130	Os02g0782300	heat shock protein DnaJ, putative, expressed	3.11821	up	UP	Chr2	33169843	33175612	-	-	1	chr2_solexa13_1009114,33171514,33173137;	0	-	1	osa-miRf10063-akr	0	-
LOC_Os02g54140	Os02g0782500	hsp20/alpha crystallin family protein, putative, expressed	30.39	up	UP	Chr2	33179486	33180458	+	-	0	-	0	-	0	-	0	-
LOC_Os02g54180	Os02g0782900	expressed protein	9.25831	down	DOWN	Chr2	33220361	33221160	+	-	0	-	0	-	0	-	0	-
LOC_Os02g54240	Os02g0783600	OsFBX62 - F-box domain containing protein, expressed	44.7186	up	UP	Chr2	33249801	33251102	+	-	0	-	0	-	1	osa-miRf11774-akr	0	-
LOC_Os02g54254	Os02g0783700	saccharopine dehydrogenase, putative, expressed	8.41496	up	UP	Chr2	33253087	33266582	-	-	3	chr2_solexa13_1009137,33257856,33258140;chr2_solexa13_1009138,33258362,33258803;chr2_solexa13_1009139,33263130,33263377;	0	-	0	-	0	-
LOC_Os02g54480	0	RNA-directed DNA polymerase, putative, expressed	1.0058	down	DOWN	Chr2	33361870	33363847	-	-	0	-	0	-	0	-	0	-
LOC_Os02g54600	Os02g0787300	STE_MEK_ste7_MAP2K.5 - STE kinases include homologs to sterile 7, sterile 11 and sterile 20 from yeast, expressed	6.63029	up	UP	Chr2	33442069	33443948	-	-	0	-	0	-	1	osa-miRf10863-akr	0	-
LOC_Os02g54710	Os02g0788500	expressed protein	5.15291	down	DOWN	Chr2	33495975	33498162	-	-	0	-	0	-	0	-	0	-
LOC_Os02g54730	Os02g0788800	transmembrane amino acid transporter protein, putative, expressed	2.82253	down	DOWN	Chr2	33511971	33517881	-	-	4	chr2_solexa13_1009189,33512262,33512608;chr2_solexa13_1009190,33513897,33514313;chr2_solexa13_1009191,33514655,33515035;chr2_solexa13_1009192,33517307,33517504;	0	-	0	-	0	-
LOC_Os02g54780	Os02g0789600	CYPRO4, putative, expressed	10.1936	up	UP	Chr2	33547294	33550445	+	-	3	chr2_solexa13_1009199,33548190,33548615;chr2_solexa13_1009200,33549050,33549420;chr2_solexa13_1009201,33549995,33550250;	0	-	0	-	0	-
LOC_Os02g54820	Os02g0790500	trehalose-6-phosphate synthase, putative, expressed	6.3564	up	UP	Chr2	33569263	33574120	+	-	0	-	0	-	0	-	0	-
LOC_Os02g54890	Os02g0791500	UDP-glucuronate 4-epimerase, putative, expressed	3.16481	up	UP	Chr2	33618241	33620330	+	-	0	-	0	-	1	osa-miRf10605-akr	0	-
LOC_Os02g55060	Os02g0793700	cytochrome b5-like Heme/Steroid binding domain containing protein, expressed	3.01317	down	DOWN	Chr2	33727049	33728084	+	-	0	-	0	-	0	-	0	-
LOC_Os02g55120	Os02g0794400	translation initiation factor IF-3, putative, expressed	3.84432	down	DOWN	Chr2	33758966	33762633	-	-	2	chr2_solexa13_1009262,33760970,33761193;chr2_solexa13_1009263,33761799,33762223;	0	-	0	-	0	-
LOC_Os02g55130	Os02g0794500	OsSCP10 - Putative Serine Carboxypeptidase homologue, expressed	1.3494	down	UP/DOWN	Chr2	33769298	33776524	+	-	1	chr2_solexa13_1009265,33771982,33772903;	0	-	1	osa-miRf10446-akr	0	-
LOC_Os02g55134	Os02g0794600	cytochrome c oxidase copper chaperone, putative, expressed	1.0577	down	UP	Chr2	33775977	33777629	-	-	0	-	1	chr2_solexa13_1009266 ,33778175,33778400;	0	-	0	-
LOC_Os02g55180	Os02g0795000	ubiquitin carboxyl-terminal hydrolase domain containing protein, expressed	2.25614	down	DOWN	Chr2	33797366	33803864	+	-	1	chr2_solexa13_1009269,33798307,33799075;	0	-	0	-	0	-
LOC_Os02g55190	Os02g0795200	expressed protein	1.14911	down	UP	Chr2	33804920	33806643	+	-	0	-	0	-	0	-	0	-
LOC_Os02g55400	Os02g0797300	ATPase 8, plasma membrane-type, putative, expressed	1.00216	up	DOWN	Chr2	33931818	33936180	+	-	2	chr2_solexa13_1009305,33935093,33935309;chr2_solexa13_1009306,33935421,33935677;	0	-	0	-	0	-
LOC_Os02g55410	Os02g0797400	MCM5 - Putative minichromosome maintenance MCM complex subunit 5, expressed	5.70978	down	DOWN	Chr2	33936188	33940538	-	-	1	chr2_solexa13_1009307,33939265,33939511;	0	-	0	-	0	-
LOC_Os02g55430	Os02g0797600	alginate regulatory protein AlgP, putative, expressed	1.82942	up	UP	Chr2	33953280	33955051	+	-	0	-	0	-	0	-	0	-
LOC_Os02g55440	Os02g0797700	transmembrane 9 superfamily member, putative, expressed	1.04037	down	UP/DOWN	Chr2	33956291	33959749	-	-	2	chr2_solexa13_1009311,33956665,33957730;chr2_solexa13_1009312,33958150,33959123;	0	-	0	-	0	-
LOC_Os02g55480	Os02g0798200	zinc finger, C3HC4 type domain containing protein, expressed	6.69174	down	DOWN	Chr2	33975822	33978376	+	-	0	-	0	-	22	osa-miR809a osa-miR809b osa-miR809c osa-miR809d osa-miR809e osa-miR809f osa-miR809g osa-miR809h osa-miRf10154-akr osa-miRf10162-akr osa-miRf10173-akr osa-miRf10805-akr osa-miRf10855-akr osa-miRf11045-akr osa-miRf11050-akr osa-miRf11132-akr osa-miRf11133-akr osa-miRf11183-akr osa-miRf11457-akr osa-miRf11506-akr osa-miRf11507-akr osa-miRf11814-akr	8	osa-miR809a; osa-miR809b; osa-miR809c; osa-miR809d; osa-miR809e; osa-miR809f; osa-miR809g; osa-miR809h;
LOC_Os02g55560	Os02g0799000	protein phosphatase 2C, putative, expressed	3.00893	up	UP	Chr2	34026273	34030302	+	-	1	chr2_solexa13_1009326,34026363,34026783;	0	-	0	-	0	-
LOC_Os02g55630	Os02g0800000	COBW domain containing protein, putative, expressed	2.45304	down	DOWN	Chr2	34071028	34075507	+	-	1	chr2_solexa13_1009336,34074193,34075071;	0	-	0	-	0	-
LOC_Os02g55870	Os02g0802200	heparanase-like protein precursor, putative, expressed	5.45232	down	DOWN	Chr2	34199419	34203705	+	-	2	chr2_solexa13_1009344,34199530,34199768;chr2_solexa13_1009345,34201398,34201732;	0	-	1	osa-miRf10495-akr	0	-
LOC_Os02g55940	Os02g0803200	ribosomal protein S15 containing protein, expressed	2.35176	down	DOWN	Chr2	34238929	34242102	+	-	0	-	0	-	0	-	0	-
LOC_Os02g55970	Os02g0803300	ANTH, putative, expressed	3.68638	up	UP	Chr2	34254642	34261274	+	-	0	-	0	-	0	-	0	-
LOC_Os02g56020	Os02g0804300	methyltransferase, putative, expressed	2.57529	down	DOWN	Chr2	34296373	34299423	+	-	0	-	0	-	0	-	0	-
LOC_Os02g56120	Os02g0805100	OsIAA9 - Auxin-responsive Aux/IAA gene family member, expressed	17.8473	up	UP	Chr2	34348582	34349856	+	-	0	-	0	-	0	-	0	-
LOC_Os02g56130	Os02g0805200	PCNA - Putative DNA replicative polymerase clamp, expressed	6.55446	down	DOWN	Chr2	34351407	34353656	+	-	1	chr2_solexa13_1009370,34351409,34352445;	0	-	0	-	0	-
LOC_Os02g56200	Os02g0805800	ELMO/CED-12 family protein, putative, expressed	1.47777	down	DOWN	Chr2	34372386	34378382	-	-	2	chr2_solexa13_1009372,34374660,34374908;chr2_solexa13_1009373,34377807,34378196;	1	chr2_solexa13_1009374 ,34378837,34379010;	1	osa-miRf11568-akr	0	-
LOC_Os02g56250	Os02g0806300	GATA zinc finger domain containing protein, expressed	1.53553	down	UP	Chr2	34408089	34413407	+	-	4	chr2_solexa13_1009378,34408377,34408654;chr2_solexa13_1009379,34409878,34411634;chr2_solexa13_1009380,34411729,34412110;chr2_solexa13_1009381,34412411,34412880;	0	-	2	osa-miRf10604-akr osa-miRf10632-akr	0	-
LOC_Os02g56300	Os02g0806900	aminotransferase, classes I and II, domain containing protein, expressed	1.26588	down	UP/DOWN	Chr2	34463030	34467135	+	-	0	-	0	-	0	-	0	-
LOC_Os02g56540	Os02g0810200	kinesin motor domain containing protein, putative, expressed	5.50242	down	DOWN	Chr2	34632308	34636638	+	-	0	-	0	-	1	osa-miR415	1	osa-miR415;
LOC_Os02g56560	Os02g0810400	CK1_CaseinKinase_1.6 - CK1 includes the casein kinase 1 kinases, expressed	2.19177	up	UP	Chr2	34644866	34649186	+	-	0	-	0	-	0	-	0	-
LOC_Os02g56570	Os02g0810500	TBC domain containing protein, expressed	1.64214	down	DOWN	Chr2	34654198	34658863	+	-	0	-	0	-	0	-	0	-
LOC_Os02g56600	Os02g0810900	no apical meristem protein, putative, expressed	2.58908	up	UP	Chr2	34672992	34676421	+	-	0	-	0	-	2	osa-miR210203p osa-miRf11513-akr	0	-
LOC_Os02g56620	0	hypothetical protein	1.00701	down	DOWN	Chr2	34697034	34699714	+	-	0	-	0	-	0	-	0	-
LOC_Os02g56900	Os02g0814000	thioredoxin family protein, putative, expressed	6.4205	up	UP	Chr2	34879480	34881094	-	-	0	-	0	-	0	-	0	-
LOC_Os02g56920	Os02g0814200	WAX2, putative, expressed	2.43102	down	DOWN	Chr2	34889555	34893873	-	-	1	chr2_solexa13_1009480,34892086,34892560;	0	-	0	-	0	-
LOC_Os02g56930	Os02g0814300	expressed protein	1.53365	down	DOWN	Chr2	34900405	34901380	+	-	0	-	0	-	0	-	0	-
LOC_Os02g56960	Os02g0814700	ribosomal protein, putative, expressed	2.28942	down	DOWN	Chr2	34911030	34913524	+	-	0	-	0	-	0	-	0	-
LOC_Os02g56980	Os02g0814900	cytidylyltransferase domain containing protein, expressed	2.04097	down	DOWN	Chr2	34915791	34917986	-	-	0	-	0	-	0	-	0	-
LOC_Os02g56990	Os02g0815000	ribosomal protein L37, putative, expressed	2.03178	down	DOWN	Chr2	34918111	34920148	+	-	0	-	0	-	0	-	0	-
LOC_Os02g57000	Os02g0815100	C2 domain containing protein, putative, expressed	1.00398	down	UP	Chr2	34920542	34921736	+	-	0	-	0	-	0	-	0	-
LOC_Os02g57070	Os02g0815800	3-5 exoribonuclease CSL4, putative, expressed	2.97259	down	DOWN	Chr2	34941053	34944082	-	-	0	-	0	-	0	-	0	-
LOC_Os02g57090	Os02g0816000	anthranilate phosphoribosyltransferase, putative, expressed	1.23845	down	DOWN	Chr2	34958012	34961608	+	-	0	-	0	-	0	-	0	-
LOC_Os02g57100	Os02g0816100	expressed protein	5.32736	down	DOWN	Chr2	34963624	34966602	-	-	0	-	0	-	6	osa-miRf10364-akr osa-miRf10567-akr osa-miRf10786-akr osa-miRf11476-akr osa-miRf11779-akr osa-miRf12086-akr	0	-
LOC_Os02g57110	Os02g0816200	GDSL-like lipase/acylhydrolase, putative, expressed	5.5257	down	DOWN	Chr2	34967597	34969266	-	-	0	-	0	-	0	-	0	-
LOC_Os02g57120	Os02g0816300	HEAT repeat family protein, putative, expressed	4.55864	down	UP/DOWN	Chr2	34981044	34989879	+	-	1	chr2_solexa13_1009495,34984663,34984941;	0	-	0	-	0	-
LOC_Os02g57140	Os02g0816400	expressed protein	1.82486	down	DOWN	Chr2	34991200	34996641	+	-	0	-	0	-	2	osa-miR1858a osa-miR1858b	2	osa-miR1858b; osa-miR1858a;
LOC_Os02g57160	Os02g0816600	ELMO/CED-12 family protein, putative, expressed	4.36745	up	UP	Chr2	35004914	35009538	-	-	0	-	0	-	0	-	0	-
LOC_Os02g57210	Os02g0817100	expressed protein	1.05583	down	DOWN	Chr2	35052914	35054343	+	-	0	-	0	-	2	osa-miRf10185-akr osa-miRf11613-akr	0	-
LOC_Os02g57250	Os02g0817600	OsIAA10 - Auxin-responsive Aux/IAA gene family member, expressed	3.6928	down	DOWN	Chr2	35073371	35075801	-	-	1	chr2_solexa13_1009512,35074079,35074394;	0	-	1	osa-miRf11045-akr	0	-
LOC_Os02g57400	Os02g0819400	2-phosphoglycerate kinase-related, putative, expressed	3.33822	up	UP	Chr2	35170411	35175254	-	-	1	chr2_solexa13_1009532,35173053,35173461;	0	-	0	-	0	-
LOC_Os02g57410	Os02g0819500	OTU-like cysteine protease family protein, putative, expressed	2.09689	up	UP	Chr2	35178242	35184158	-	-	0	-	0	-	3	osa-miRf10518-akr osa-miRf10672-akr osa-miRf11785-akr	0	-
LOC_Os02g57470	Os02g0820300	tetratricopeptide repeat containing protein, putative, expressed	1.87852	down	UP	Chr2	35218310	35221098	-	-	0	-	0	-	0	-	0	-
LOC_Os02g57600	Os02g0821900	expressed protein	1.52223	up	UP	Chr2	35275142	35278582	+	-	2	chr2_solexa13_1009539,35275852,35276113;chr2_solexa13_1009540,35277454,35277717;	0	-	0	-	0	-
LOC_Os02g57620	Os02g0822100	Citrate transporter protein, putative, expressed	2.58085	down	DOWN	Chr2	35286785	35290716	+	-	0	-	0	-	1	osa-miRf10273-akr	0	-
LOC_Os02g57720	Os02g0823100	aquaporin protein, putative, expressed	1.03625	down	UP	Chr2	35349673	35351454	+	-	0	-	0	-	3	osa-miRf10223-akr osa-miRf10947-akr osa-miRf11613-akr	0	-
LOC_Os02g57750	Os02g0823300	protein binding protein, putative, expressed	4.11252	up	UP	Chr2	35362824	35368901	+	-	2	chr2_solexa13_1009553,35363410,35363652;chr2_solexa13_1009554,35365838,35366323;	0	-	0	-	0	-
LOC_Os02g57830	Os02g0824400	expressed protein	2.23731	down	DOWN	Chr2	35421415	35423687	-	-	1	chr2_solexa13_1009564,35422351,35422615;	0	-	0	-	0	-
LOC_Os02g57840	Os02g0824500	remorin C-terminal domain containing protein, putative, expressed	257.96	up	UP	Chr2	35424002	35425624	+	-	0	-	0	-	0	-	0	-
LOC_Os02g57870	Os02g0824900	expressed protein	1.21639	down	DOWN	Chr2	35433595	35435868	-	-	0	-	0	-	0	-	0	-
LOC_Os02g57960	Os02g0826000	Leucine Rich Repeat family protein, expressed	1.00359	down	UP	Chr2	35498222	35501036	-	-	2	chr2_solexa13_1009591,35499185,35499573;chr2_solexa13_1009592,35499871,35500071;	0	-	0	-	0	-
LOC_Os02g57980	Os02g0826100	DEAD/DEAH box helicase, putative, expressed	2.40457	down	DOWN	Chr2	35502083	35507050	-	-	2	chr2_solexa13_1009593,35505458,35505710;chr2_solexa13_1009594,35506297,35506791;	0	-	0	-	0	-
LOC_Os02g58000	Os02g0826300	expressed protein	5.63811	down	DOWN	Chr2	35513072	35513341	+	-	0	-	0	-	1	osa-miRf11586-akr	0	-
LOC_Os02g58080	Os02g0827200	transporter, major facilitator family, putative, expressed	2.53878	up	UP	Chr2	35548813	35553460	+	-	0	-	0	-	0	-	0	-
LOC_Os02g58090	Os02g0827300	PSP domain containing protein, expressed	1.20628	up	UP	Chr2	35553852	35558912	+	-	0	-	0	-	0	-	0	-
LOC_Os02g58150	Os02g0828200	expressed protein	5.60084	up	UP	Chr2	35584961	35589249	+	-	2	chr2_solexa13_1009607,35585983,35586318;chr2_solexa13_1009608,35587338,35587593;	0	-	0	-	0	-
LOC_Os02g58160	Os02g0828100	expressed protein	1.28764	up	DOWN	Chr2	35578532	35582824	-	-	1	chr2_solexa13_1009606,35581435,35581689;	0	-	1	osa-miRf11878-akr	0	-
LOC_Os02g58214	Os02g0829000	expressed protein	1.66855	down	UP	Chr2	35633822	35636782	-	-	0	-	0	-	0	-	0	-
LOC_Os02g58220	Os02g0829100	RPA2A - Putative single-stranded DNA binding complex subunit 2, expressed	7.02218	down	DOWN	Chr2	35639745	35642575	-	-	0	-	0	-	0	-	0	-
LOC_Os02g58230	Os02g0829200	C2 domain containing protein, putative, expressed	2.02854	up	UP	Chr2	35643004	35648165	-	-	0	-	0	-	3	osa-miRf11098-akr osa-miRf11102-akr osa-miRf11106-akr	0	-
LOC_Os02g58460	Os02g0831300	beta-catenin-like protein 1, putative, expressed	1.21316	down	DOWN	Chr2	35747230	35751292	-	-	0	-	0	-	0	-	0	-
LOC_Os02g58570	Os02g0832600	PRLI-interacting factor A, putative, expressed	2.16259	up	UP	Chr2	35804589	35806541	+	-	0	-	0	-	0	-	0	-
LOC_Os02g58650	Os02g0833400	expressed protein	2.4706	down	DOWN	Chr2	35840089	35845181	-	-	0	-	0	-	0	-	0	-
LOC_Os02g58730	Os02g0834000	ras-related protein, putative, expressed	2.29524	down	DOWN	Chr2	35880847	35885674	+	-	0	-	0	-	0	-	0	-
LOC_Os02g58740	Os02g0834300	expressed protein	3.27014	down	DOWN	Chr2	35890339	35891495	-	-	0	-	0	-	0	-	0	-
LOC_Os02g58790	Os02g0834700	cell division inhibitor, putative, expressed	1.19428	down	DOWN	Chr2	35923906	35929734	+	-	1	chr2_solexa13_1009680,35925125,35925378;	0	-	4	osa-miRf10617-akr osa-miRf10618-akr osa-miRf10803-akr osa-miRf10804-akr	0	-
LOC_Os03g01180	Os03g0101500	phosphoglycerate mutase, putative, expressed	1.48099	down	DOWN	Chr3	120877	122838	-	-	0	-	0	-	2	osa-miR1847.1 osa-miRf12002-akr	0	-
LOC_Os03g01200	Os03g0101700	SNF2 family N-terminal domain containing protein, expressed	3.2353	down	DOWN	Chr3	125320	132789	-	CHR711	5	chr3_solexa12_1000016,127614,128514;chr3_solexa12_1000017,128663,128912;chr3_solexa12_1000018,129194,129519;chr3_solexa12_1000019,129781,131122;chr3_solexa12_1000020,132286,132547;	0	-	0	-	0	-
LOC_Os03g01260	Os03g0102500	expansin precursor, putative, expressed	2.11271	down	DOWN	Chr3	179154	180206	-	-	0	-	0	-	0	-	0	-
LOC_Os03g01270	Os03g0102700	expansin precursor, putative, expressed	3.24798	down	DOWN	Chr3	189333	191297	+	-	1	chr3_solexa12_1000028,190151,190573;	1	chr3_solexa12_1000027 ,188497,188822;	0	-	0	-
LOC_Os03g01530	Os03g0105600	tubulin/FtsZ domain containing protein, putative, expressed	2.82085	down	DOWN	Chr3	339986	341796	+	-	0	-	0	-	1	osa-miRf10223-akr	0	-
LOC_Os03g01570	Os03g0106000	expressed protein	4.1482	up	UP	Chr3	356719	359721	-	-	0	-	0	-	1	osa-miRf11996-akr	0	-
LOC_Os03g01610	Os03g0106500	expansin precursor, putative, expressed	1.00108	down	DOWN	Chr3	386873	388100	+	-	0	-	1	chr3_solexa12_1000081 ,386112,386572;	0	-	0	-
LOC_Os03g01700	Os03g0107300	expressed protein	3.3764	down	DOWN	Chr3	430478	432878	-	-	0	-	0	-	1	osa-miRf10319-akr	0	-
LOC_Os03g01740	Os03g0107700	expressed protein	9.97089	up	UP	Chr3	470268	471096	+	-	0	-	0	-	0	-	0	-
LOC_Os03g01940	Os03g0109900	expressed protein	6.69476	down	DOWN	Chr3	574191	580704	-	-	0	-	0	-	1	osa-miRf11912-akr	0	-
LOC_Os03g02020	Os03g0110900	stress responsive A/B Barrel domain containing protein, expressed	18.2318	down	DOWN	Chr3	636725	639459	+	-	1	chr3_solexa12_1000125,638805,639156;	0	-	1	osa-miRf10446-akr	0	-
LOC_Os03g02040	Os03g0111200	remorin, putative, expressed	3.1391	down	DOWN	Chr3	646947	649469	-	-	2	chr3_solexa12_1000126,647013,647470;chr3_solexa12_1000127,647940,648343;	0	-	0	-	0	-
LOC_Os03g02050	Os03g0111300	LTPL151 - Protease inhibitor/seed storage/LTP family protein precursor, expressed	33.8798	up	UP	Chr3	651993	652803	-	-	0	-	0	-	1	osa-miRf12002-akr	0	-
LOC_Os03g02160	Os03g0112700	zinc finger C-x8-C-x5-C-x3-H type family protein, expressed	2.56273	up	UP	Chr3	717447	720837	+	-	0	-	0	-	5	osa-miRf10069-akr osa-miRf10951-akr osa-miRf11072-akr osa-miRf11852-akr osa-miRf11977-akr	0	-
LOC_Os03g02190	Os03g0113000	protein kinase domain containing protein, expressed	5.22297	down	UP/DOWN	Chr3	732486	734247	-	-	0	-	0	-	1	osa-miRf11518-akr	0	-
LOC_Os03g02210	Os03g0113200	expressed protein	1.00027	down	DOWN	Chr3	740381	743152	+	-	0	-	0	-	1	osa-miRf10084-akr	0	-
LOC_Os03g02410	Os03g0115100	GHMP kinases ATP-binding protein, putative, expressed	2.10169	down	DOWN	Chr3	852259	857160	-	-	1	chr3_solexa12_1000156,856397,856849;	0	-	0	-	0	-
LOC_Os03g02450	Os03g0115500	pyridoxamine 5'-phosphate oxidase family protein, putative, expressed	2.53404	down	DOWN	Chr3	878838	881507	+	-	0	-	0	-	0	-	0	-
LOC_Os03g02460	Os03g0115700	retinol dehydrogenase, putative, expressed	2.24887	up	UP	Chr3	884559	887005	-	-	1	chr3_solexa12_1000168,885474,886054;	0	-	5	osa-miRf10179-akr osa-miRf10180-akr osa-miRf10710-akr osa-miRf11603-akr osa-miRf11780-akr	0	-
LOC_Os03g02530	Os03g0116400	OsRhmbd7 - Putative Rhomboid homologue, expressed	3.50884	up	UP	Chr3	932238	934776	+	-	0	-	0	-	0	-	0	-
LOC_Os03g02550	Os03g0116700	OsFBX76 - F-box domain containing protein, expressed	1.82021	down	DOWN	Chr3	942694	945066	+	-	0	-	0	-	0	-	0	-
LOC_Os03g02560	Os03g0116800	cyclin-like F-box, putative, expressed	5.85726	up	UP	Chr3	945959	949062	+	-	0	-	0	-	0	-	0	-
LOC_Os03g02590	Os03g0117100	peroxisomal biogenesis factor 11, putative, expressed	2.63597	down	DOWN	Chr3	956806	960249	-	-	0	-	0	-	0	-	0	-
LOC_Os03g02650	Os03g0117900	ligA, putative, expressed	8.11807	up	UP	Chr3	978816	979770	+	-	0	-	0	-	0	-	0	-
LOC_Os03g02710	Os03g0118800	hydroxymethylglutaryl-CoA synthase, putative, expressed	1.92914	up	DOWN	Chr3	1015290	1020208	+	-	3	chr3_solexa12_1000187,1015513,1015760;chr3_solexa12_1000188,1016654,1017218;chr3_solexa12_1000189,1018836,1019282;	0	-	0	-	0	-
LOC_Os03g02762	Os03g0119700	PPR repeat domain containing protein, putative, expressed	1.00526	down	DOWN	Chr3	1076131	1079382	+	-	1	chr3_solexa12_1000200,1076139,1077247;	1	chr3_solexa12_1000199 ,1075384,1076055;	0	-	0	-
LOC_Os03g02860	Os03g0120400	heavy metal-associated domain containing protein, expressed	2.20403	down	DOWN	Chr3	1124956	1127202	-	-	0	-	0	-	1	osa-miRf10329-akr	0	-
LOC_Os03g03034	Os03g0122300	flavonol synthase/flavanone 3-hydroxylase, putative, expressed	3.78975	up	UP	Chr3	1235373	1245060	-	-	1	chr3_solexa12_1000251,1244120,1244182;	0	-	1	osa-miRf11440-akr	0	-
LOC_Os03g03164	Os03g0123500	homeobox protein knotted-1, putative, expressed	1.03697	up	UP	Chr3	1340052	1345295	+	-	4	chr3_solexa12_1000282,1340487,1340752;chr3_solexa12_1000283,1343268,1343528;chr3_solexa12_1000284,1343676,1343874;chr3_solexa12_1000285,1344106,1344539;	0	-	0	-	0	-
LOC_Os03g03200	Os03g0123800	hydrolase, alpha/beta fold family protein, putative, expressed	1.14834	down	UP/DOWN	Chr3	1355502	1358185	+	-	1	chr3_solexa12_1000295,1356408,1357114;	1	chr3_solexa12_1000294 ,1355247,1355471;	1	osa-miRf10830-akr	0	-
LOC_Os03g03320	Os03g0124500	expressed protein	1.34864	up	UP	Chr3	1419778	1420986	+	-	1	chr3_solexa12_1000307,1419939,1420859;	1	chr3_solexa12_1000306 ,1419143,1419386;	0	-	0	-
LOC_Os03g03370	Os03g0125100	fatty acid hydroxylase, putative, expressed	36.3695	up	UP	Chr3	1436356	1439198	-	-	0	-	0	-	0	-	0	-
LOC_Os03g03450	Os03g0126000	anthranilate phosphoribosyltransferase, chloroplast precursor, putative, expressed	2.95432	up	UP/DOWN	Chr3	1485602	1490669	-	-	0	-	0	-	2	osa-miR2104 osa-miRf10273-akr	1	osa-miR2104;
LOC_Os03g03510	Os03g0126800	CAMK_KIN1/SNF1/Nim1_like.15 - CAMK includes calcium/calmodulin depedent protein kinases, expressed	2.31254	up	UP	Chr3	1514622	1519297	-	-	0	-	0	-	0	-	0	-
LOC_Os03g03530	Os03g0127000	expressed protein	2.72875	down	DOWN	Chr3	1525179	1527103	-	-	0	-	0	-	0	-	0	-
LOC_Os03g03550	Os03g0127500	bZIP family transcription factor, putative, expressed	4.81294	up	UP	Chr3	1551426	1553821	+	-	0	-	0	-	1	osa-miRf12029-akr	0	-
LOC_Os03g03590	Os03g0127900	transporter, monovalent cation:proton antiporter-2 family, putative, expressed	1.62018	down	UP	Chr3	1567982	1571987	-	-	1	chr3_solexa12_1000338,1569636,1569878;	0	-	0	-	0	-
LOC_Os03g03630	Os03g0128300	expressed protein	2.13395	down	DOWN	Chr3	1608021	1609055	-	-	0	-	0	-	0	-	0	-
LOC_Os03g03670	Os03g0128800	expressed protein	4.34271	down	DOWN	Chr3	1630161	1631864	-	-	0	-	0	-	0	-	0	-
LOC_Os03g03690	Os03g0129000	glycosylphosphatidylinositol anchor biosynthesis protein 11, putative, expressed	1.3057	up	UP	Chr3	1641569	1646416	+	-	1	chr3_solexa12_1000351,1644388,1644617;	0	-	0	-	0	-
LOC_Os03g03700	Os03g0129100	MLO domain containing protein, putative, expressed	3.45269	up	UP	Chr3	1644670	1648764	-	-	1	chr3_solexa12_1000352,1647670,1647864;	0	-	0	-	0	-
LOC_Os03g03710	Os03g0129200	ribonuclease protein, putative, expressed	1.13962	down	DOWN	Chr3	1653196	1661442	-	-	3	chr3_solexa12_1000354,1658550,1658870;chr3_solexa12_1000355,1659533,1660321;chr3_solexa12_1000356,1660385,1660794;	0	-	1	osa-miR1861n	1	osa-miR1861n;
LOC_Os03g03720	Os03g0129300	glyceraldehyde-3-phosphate dehydrogenase, putative, expressed	3.44714	down	DOWN	Chr3	1662172	1665576	+	-	0	-	0	-	0	-	0	-
LOC_Os03g03810	Os03g0130300	DEF8 - Defensin and Defensin-like DEFL family, expressed	3.1549	up	UP	Chr3	1714572	1715230	+	-	0	-	0	-	0	-	0	-
LOC_Os03g03820	Os03g0130400	adenylate kinase, putative, expressed	1.63277	down	UP	Chr3	1716437	1719782	+	-	0	-	0	-	1	osa-miRf10273-akr	0	-
LOC_Os03g03990	Os03g0131900	signal recognition particle 43 kDa protein, chloroplast precursor, putative, expressed	5.36975	down	DOWN	Chr3	1817496	1818855	-	-	0	-	0	-	1	osa-miRf11079-akr	0	-
LOC_Os03g04010	0	hypothetical protein	1.02881	up	DOWN	Chr3	1827223	1827617	-	-	0	-	0	-	0	-	0	-
LOC_Os03g04060	Os03g0132900	CHIT16 - Chitinase family protein precursor, expressed	1.30493	up	UP	Chr3	1860427	1861786	+	-	0	-	0	-	0	-	0	-
LOC_Os03g04080	Os03g0133100	expressed protein	1035.8	up	UP	Chr3	1870803	1871503	+	-	0	-	0	-	0	-	0	-
LOC_Os03g04100	Os03g0133300	expressed protein	4.45188	up	UP	Chr3	1873281	1878450	+	-	0	-	0	-	0	-	0	-
LOC_Os03g04110	Os03g0133400	lysM domain-containing GPI-anchored protein precursor, putative, expressed	4.12047	up	UP	Chr3	1878906	1881754	+	-	0	-	0	-	0	-	0	-
LOC_Os03g04140	Os03g0133900	serine acetyltransferase protein, putative, expressed	2.3483	down	DOWN	Chr3	1892824	1897309	-	-	0	-	0	-	1	osa-miRf10478-akr	0	-
LOC_Os03g04330	Os03g0136100	expressed protein	1.00035	down	DOWN	Chr3	1996943	1997425	+	-	0	-	0	-	0	-	0	-
LOC_Os03g04370	Os03g0136500	protein-methionine-S-oxide reductase, putative, expressed	5.45028	up	UP	Chr3	2014048	2014770	+	-	0	-	0	-	0	-	0	-
LOC_Os03g04410	Os03g0136900	aconitate hydratase protein, putative, expressed	3.06462	up	UP	Chr3	2026677	2033641	-	-	3	chr3_solexa12_1000439,2027358,2027938;chr3_solexa12_1000440,2030726,2031106;chr3_solexa12_1000441,2032627,2033253;	0	-	0	-	0	-
LOC_Os03g04450	Os03g0137400	expressed protein	2.36943	up	UP/DOWN	Chr3	2065043	2067737	+	-	1	chr3_solexa12_1000447,2066600,2066987;	1	chr3_solexa12_1000446 ,2064436,2064636;	0	-	0	-
LOC_Os03g04530	Os03g0138200	cytochrome P450, putative, expressed	65.8154	down	DOWN	Chr3	2115174	2117105	+	-	0	-	1	chr3_solexa12_1000453 ,2114731,2114938;	0	-	0	-
LOC_Os03g04590	Os03g0139100	ribosomal protein, putative, expressed	1.33066	down	UP	Chr3	2142725	2145526	+	-	0	-	0	-	0	-	0	-
LOC_Os03g04660	Os03g0140200	cytochrome P450 86A1, putative, expressed	2.50474	down	DOWN	Chr3	2211807	2213941	+	-	2	chr3_solexa12_1000487,2211976,2212469;chr3_solexa12_1000488,2213027,2213402;	0	-	2	osa-miR1427 osa-miRf10386-akr	1	osa-miR1427;
LOC_Os03g04770	Os03g0141200	beta-amylase, putative, expressed	376.807	up	UP	Chr3	2272965	2276401	+	-	0	-	0	-	0	-	0	-
LOC_Os03g04890	Os03g0142500	zinc finger family protein, putative, expressed	3.73801	up	DOWN	Chr3	2336786	2341656	+	-	0	-	0	-	0	-	0	-
LOC_Os03g04920	Os03g0142800	multidrug resistance-associated protein, putative, expressed	6.3396	up	UP	Chr3	2367849	2374516	+	-	1	chr3_solexa12_1000526,2373343,2373695;	0	-	2	osa-miR209503p osa-miR414	1	osa-miR414;
LOC_Os03g04980	Os03g0143600	PHD-finger domain containing protein, putative, expressed	2.07235	down	DOWN	Chr3	2409861	2413432	+	INGF702	0	-	0	-	0	-	0	-
LOC_Os03g05060	Os03g0144300	exostosin family domain containing protein, expressed	3.22386	down	DOWN	Chr3	2466458	2468340	+	-	1	chr3_solexa12_1000542,2467479,2467969;	0	-	0	-	0	-
LOC_Os03g05200	Os03g0145500	DENN domain containing protein, expressed	8.14631	up	UP	Chr3	2516723	2525960	-	-	0	-	0	-	7	osa-miR1436 osa-miRf10173-akr osa-miRf10855-akr osa-miRf11050-akr osa-miRf11132-akr osa-miRf11133-akr osa-miRf11457-akr	1	osa-miR1436;
LOC_Os03g05280	Os03g0146000	ras-related protein, putative, expressed	3.61549	up	UP	Chr3	2553791	2559227	+	-	0	-	1	chr3_solexa12_1000553 ,2552831,2553210;	0	-	0	-
LOC_Os03g05310	Os03g0146400	pheophorbide a oxygenase, chloroplast precursor, putative, expressed	4.15788	up	UP	Chr3	2576496	2580452	+	-	1	chr3_solexa12_1000558,2578184,2578482;	0	-	0	-	0	-
LOC_Os03g05530	Os03g0149300	nodulin, putative, expressed	6.69062	down	UP	Chr3	2747956	2753329	-	-	1	chr3_solexa12_1000592,2748646,2749145;	0	-	0	-	0	-
LOC_Os03g05740	Os03g0151900	ras-related protein, putative, expressed	1.15265	up	DOWN	Chr3	2857125	2860232	-	-	1	chr3_solexa12_1000623,2857222,2857771;	0	-	2	osa-miRf11829-akr osa-miRf12061-akr	0	-
LOC_Os03g05750	Os03g0152000	heavy-metal-associated domain-containing protein, putative, expressed	8.24865	up	UP	Chr3	2866315	2868242	-	-	0	-	0	-	0	-	0	-
LOC_Os03g05770	Os03g0152300	peroxidase precursor, putative, expressed	1.00341	down	DOWN	Chr3	2878828	2880890	+	-	0	-	0	-	0	-	0	-
LOC_Os03g05780	Os03g0152400	4-coumarate--CoA ligase-like 7, putative, expressed	1.19585	up	UP	Chr3	2883005	2887922	-	-	1	chr3_solexa12_1000633,2885728,2886181;	0	-	0	-	0	-
LOC_Os03g05920	Os03g0154100	expressed protein	1.71444	up	UP/DOWN	Chr3	2964716	2967357	+	-	1	chr3_solexa12_1000664,2965933,2966256;	0	-	0	-	0	-
LOC_Os03g05980	Os03g0154700	40S ribosomal protein S9-2, putative, expressed	1.24305	down	UP	Chr3	2986017	2989284	+	-	0	-	0	-	1	osa-miRf10458-akr	0	-
LOC_Os03g06080	Os03g0156600	heavy metal-associated domain containing protein, expressed	1.75193	up	UP	Chr3	3046790	3047842	-	-	0	-	0	-	0	-	0	-
LOC_Os03g06090	Os03g0156700	high-affinity nickel-transport family protein, putative, expressed	2.42214	up	UP	Chr3	3048590	3051800	-	-	0	-	0	-	0	-	0	-
LOC_Os03g06240	Os03g0158500	YT521-B-like family domain containing protein, expressed	1.24283	up	UP	Chr3	3125933	3130483	-	-	0	-	0	-	0	-	0	-
LOC_Os03g06330	Os03g0159100	tyrosine protein kinase domain containing protein, putative, expressed	6.25527	up	UP/DOWN	Chr3	3165266	3168965	+	-	0	-	0	-	1	osa-miRf11995-akr	0	-
LOC_Os03g06350	Os03g0159400	DUF623 domain containing protein, expressed	3.47094	up	UP	Chr3	3178092	3179590	-	-	0	-	0	-	1	osa-miRf10446-akr	0	-
LOC_Os03g06410	Os03g0160100	protein kinase domain containing protein, expressed	2.77961	up	UP	Chr3	3201312	3208299	+	-	2	chr3_solexa12_1000698,3204125,3204440;chr3_solexa12_1000699,3205579,3205802;	0	-	1	osa-miRf10255-akr	0	-
LOC_Os03g06510	Os03g0161100	KIP1, putative, expressed	2.00125	down	DOWN	Chr3	3258437	3270596	+	-	2	chr3_solexa12_1000707,3258969,3259200;chr3_solexa12_1000708,3268308,3268923;	1	chr3_solexa12_1000705 ,3257763,3257973;	0	-	0	-
LOC_Os03g06520	Os03g0161200	sulfate transporter, putative, expressed	2.56659	up	UP	Chr3	3271150	3276910	-	-	1	chr3_solexa12_1000709,3273761,3274502;	0	-	1	osa-miRf10677-akr	0	-
LOC_Os03g06570	Os03g0161400	IQ calmodulin-binding motif family protein, putative, expressed	3.0642	up	UP	Chr3	3310338	3312567	+	-	1	chr3_solexa12_1000717,3311103,3311596;	1	chr3_solexa12_1000716 ,3309837,3310176;	0	-	0	-
LOC_Os03g06580	Os03g0161500	MTN26L2 - MtN26 family protein precursor, expressed	10.2095	up	UP	Chr3	3314739	3317429	+	-	1	chr3_solexa12_1000718,3315385,3315806;	0	-	0	-	0	-
LOC_Os03g06610	Os03g0161600	expressed protein	6.25035	down	UP/DOWN	Chr3	3323422	3324598	-	-	0	-	0	-	0	-	0	-
LOC_Os03g06630	Os03g0161900	heat stress transcription factor, putative, expressed	5.31065	down	DOWN	Chr3	3342254	3344548	+	-	1	chr3_solexa12_1000723,3343890,3344213;	0	-	0	-	0	-
LOC_Os03g06670	Os03g0162200	Core histone H2A/H2B/H3/H4 domain containing protein, putative, expressed	3.73637	down	DOWN	Chr3	3371374	3372410	+	HTA712	0	-	0	-	0	-	0	-
LOC_Os03g06760	Os03g0163500	exocyst complex component 6, putative, expressed	1.12453	up	DOWN	Chr3	3435024	3439544	+	-	1	chr3_solexa12_1000754,3438511,3438927;	0	-	4	osa-miR815a osa-miR815b osa-miR815c osa-miRf10713-akr	3	osa-miR815b; osa-miR815a; osa-miR815c;
LOC_Os03g06850	Os03g0164300	B3 DNA binding domain containing protein, expressed	4.11855	up	UP	Chr3	3469653	3471023	+	-	0	-	0	-	0	-	0	-
LOC_Os03g06940	Os03g0165400	beta-galactosidase, putative, expressed	2.84612	down	DOWN	Chr3	3525078	3531357	-	-	2	chr3_solexa12_1000772,3525154,3526307;chr3_solexa12_1000773,3527953,3528179;	0	-	0	-	0	-
LOC_Os03g07130	Os03g0167500	RING finger protein 13, putative, expressed	2.28148	up	UP	Chr3	3646873	3651580	+	-	1	chr3_solexa12_1000798,3647674,3648219;	0	-	0	-	0	-
LOC_Os03g07190	Os03g0168200	expressed protein	1.97831	up	UP	Chr3	3681100	3683317	+	-	0	-	0	-	0	-	0	-
LOC_Os03g07200	Os03g0168300	expressed protein	5.35304	up	UP	Chr3	3682881	3685310	-	-	0	-	0	-	5	osa-miR395a osa-miR395c osa-miR395o osa-miR395t osa-miRf11513-akr	4	osa-miR395a; osa-miR395t; osa-miR395c; osa-miR395o;
LOC_Os03g07290	Os03g0168900	structural constituent of ribosome, putative, expressed	1.65181	down	UP	Chr3	3711106	3713272	+	-	0	-	0	-	0	-	0	-
LOC_Os03g07300	Os03g0169100	ribulose-phosphate 3-epimerase, chloroplast precursor, putative, expressed	2.1594	down	DOWN	Chr3	3713491	3717958	+	-	0	-	0	-	1	osa-miRf10947-akr	0	-
LOC_Os03g07360	Os03g0169600	expressed protein	3.39684	down	DOWN	Chr3	3738779	3741715	+	-	0	-	0	-	0	-	0	-
LOC_Os03g07370	Os03g0169800	HNH endonuclease domain-containing protein, putative, expressed	2.3749	down	DOWN	Chr3	3744427	3746086	-	-	0	-	0	-	0	-	0	-
LOC_Os03g07480	Os03g0170900	sucrose transporter, putativ, expressed	1.93912	up	UP	Chr3	3797691	3804132	-	-	0	-	1	chr3_solexa12_1000823 ,3804174,3804555;	1	osa-miRf11390-akr	0	-
LOC_Os03g07510	Os03g0171300	expressed protein	3.02858	down	DOWN	Chr3	3814371	3823216	-	-	6	chr3_solexa12_1000827,3815437,3815642;chr3_solexa12_1000828,3817543,3818000;chr3_solexa12_1000829,3818630,3818892;chr3_solexa12_1000830,3819195,3819452;chr3_solexa12_1000831,3820092,3820278;chr3_solexa12_1000832,3820958,3821221;	0	-	0	-	0	-
LOC_Os03g07570	Os03g0171900	aminotransferase, putative, expressed	3.49322	down	DOWN	Chr3	3854304	3858411	+	-	3	chr3_solexa12_1000838,3854623,3854880;chr3_solexa12_1000839,3855081,3856312;chr3_solexa12_1000840,3856398,3856907;	0	-	4	osa-miRf10273-akr osa-miRf10756-akr osa-miRf10934-akr osa-miRf11750-akr	0	-
LOC_Os03g07700	Os03g0173100	expressed protein	1.16368	up	DOWN	Chr3	3911612	3912030	-	-	0	-	0	-	0	-	0	-
LOC_Os03g07840	Os03g0174500	adenylosuccinate synthetase, chloroplast precursor, putative, expressed	2.53441	down	DOWN	Chr3	3986729	3989999	-	-	1	chr3_solexa12_1000867,3988051,3988386;	0	-	0	-	0	-
LOC_Os03g07880	Os03g0174900	nuclear transcription factor Y subunit, putative, expressed	3.23287	down	DOWN	Chr3	4001995	4005428	-	-	0	-	1	chr3_solexa12_1000871 ,4006095,4006336;	13	osa-miR169a osa-miR169b osa-miR169c osa-miR169d osa-miR169e osa-miR169f osa-miR169g osa-miR169h osa-miR169i osa-miR169j osa-miR169k osa-miR169l osa-miR169m	13	osa-miR169a; osa-miR169f; osa-miR169g; osa-miR169i; osa-miR169h; osa-miR169m; osa-miR169l; osa-miR169d; osa-miR169j; osa-miR169k; osa-miR169e; osa-miR169c; osa-miR169b;
LOC_Os03g07920	Os03g0175800	expressed protein	2.19379	up	DOWN	Chr3	4037983	4039509	-	-	0	-	0	-	4	osa-miR815a osa-miR815b osa-miR815c osa-miRf11936-akr	3	osa-miR815b; osa-miR815a; osa-miR815c;
LOC_Os03g07960	Os03g0176700	expressed protein	1.34852	down	UP	Chr3	4069589	4072442	-	-	0	-	0	-	0	-	0	-
LOC_Os03g08010	Os03g0177400	elongation factor Tu, putative, expressed	1.08783	down	UP	Chr3	4095194	4097239	+	-	1	chr3_solexa12_1000886,4095343,4095658;	0	-	0	-	0	-
LOC_Os03g08170	Os03g0179400	protein kinase APK1B, chloroplast precursor, putative, expressed	4.23617	down	DOWN	Chr3	4173178	4179255	+	-	2	chr3_solexa12_1000906,4174250,4174506;chr3_solexa12_1000907,4176851,4177333;	0	-	3	osa-miRf10063-akr osa-miRf11665-akr osa-miRf12029-akr	0	-
LOC_Os03g08250	Os03g0180100	expressed protein	4.44533	down	DOWN	Chr3	4199809	4200735	-	-	0	-	1	chr3_solexa12_1000913 ,4200907,4201407;	1	osa-miRf12002-akr	0	-
LOC_Os03g08390	Os03g0181800	expressed protein	1.9933	up	UP	Chr3	4287335	4291864	+	-	1	chr3_solexa12_1000930,4287492,4287925;	0	-	3	osa-miR1858a osa-miR1858b osa-miRf10519-akr	2	osa-miR1858b; osa-miR1858a;
LOC_Os03g08450	Os03g0182700	eukaryotic translation initiation factor 3 subunit K, putative, expressed	2.28049	down	DOWN	Chr3	4339450	4342736	-	-	0	-	0	-	0	-	0	-
LOC_Os03g08470	Os03g0183000	AP2 domain containing protein, expressed	1.35548	down	UP	Chr3	4348670	4350541	-	-	0	-	0	-	0	-	0	-
LOC_Os03g08550	Os03g0183800	STRUBBELIG-RECEPTOR FAMILY 6 precursor, putative, expressed	3.48902	up	UP	Chr3	4397148	4403096	+	-	2	chr3_solexa12_1000950,4398654,4398912;chr3_solexa12_1000951,4400631,4400864;	0	-	0	-	0	-
LOC_Os03g08624	Os03g0184550	dihydroflavonol-4-reductase, putative, expressed	2.75533	up	UP	Chr3	4441956	4443834	+	-	0	-	0	-	0	-	0	-
LOC_Os03g08700	Os03g0185500	expressed protein	4.1706	up	UP	Chr3	4482882	4489522	+	-	4	chr3_solexa12_1000974,4483266,4483540;chr3_solexa12_1000975,4485121,4485654;chr3_solexa12_1000976,4485777,4486272;chr3_solexa12_1000977,4487195,4487389;	0	-	0	-	0	-
LOC_Os03g08740	Os03g0186500	expressed protein	2.20966	down	UP	Chr3	4513398	4518535	+	-	0	-	0	-	0	-	0	-
LOC_Os03g08790	Os03g0186900	aspartic proteinase nepenthesin precursor, putative, expressed	3.21347	down	DOWN	Chr3	4541351	4543107	+	-	0	-	0	-	0	-	0	-
LOC_Os03g08840	Os03g0187400	zinc finger protein, putative, expressed	5.12015	up	UP	Chr3	4573148	4575550	+	-	0	-	0	-	1	osa-miRf11170-akr	0	-
LOC_Os03g08860	Os03g0187600	GRAM domain containing protein, expressed	2.92219	up	UP	Chr3	4592489	4594911	+	-	0	-	0	-	1	osa-miRf10098-akr	0	-
LOC_Os03g08880	Os03g0187800	purine permease, putative, expressed	6.75424	up	UP	Chr3	4598924	4600430	-	-	0	-	0	-	0	-	0	-
LOC_Os03g08900	Os03g0188100	MATE efflux family protein, putative, expressed	5.92537	up	UP	Chr3	4606945	4616239	+	-	3	chr3_solexa12_1000992,4612165,4612434;chr3_solexa12_1000993,4613550,4613954;chr3_solexa12_1000994,4615739,4616111;	0	-	0	-	0	-
LOC_Os03g08960	Os03g0188900	homeobox associated leucine zipper, putative, expressed	1.61194	down	UP	Chr3	4652927	4654824	+	-	0	-	1	chr3_solexa12_1001004 ,4652290,4652618;	0	-	0	-
LOC_Os03g08980	Os03g0189300	expressed protein	1.00447	up	UP	Chr3	4665181	4666944	-	-	0	-	0	-	0	-	0	-
LOC_Os03g09120	Os03g0191200	expressed protein	3.82402	down	DOWN	Chr3	4748704	4750253	-	-	0	-	0	-	0	-	0	-
LOC_Os03g09140	Os03g0191400	ras-related protein, putative, expressed	2.6411	up	UP	Chr3	4763756	4766369	+	-	0	-	0	-	0	-	0	-
LOC_Os03g09170	Os03g0191900	ethylene-responsive transcription factor, putative, expressed	23.4466	up	UP	Chr3	4780241	4781570	-	-	0	-	1	chr3_solexa12_1001039 ,4781641,4781924;	0	-	0	-
LOC_Os03g09250	Os03g0192700	inositol-3-phosphate synthase, putative, expressed	6.78952	up	UP	Chr3	4825616	4829747	-	-	1	chr3_solexa12_1001048,4825706,4826129;	0	-	0	-	0	-
LOC_Os03g09860	Os03g0194400	acetyltransferase, GNAT family, putative, expressed	2.25866	down	DOWN	Chr3	4906203	4908795	+	-	1	chr3_solexa12_1001060,4907511,4907791;	0	-	4	osa-miRf10272-akr osa-miRf10273-akr osa-miRf10726-akr osa-miRf11927-akr	0	-
LOC_Os03g09880	Os03g0194600	AIR12, putative, expressed	3.39676	up	UP	Chr3	4913122	4914145	+	-	1	chr3_solexa12_1001064,4913161,4913330;	0	-	20	osa-miR808 osa-miR809a osa-miR809b osa-miR809c osa-miR809d osa-miR809e osa-miR809f osa-miR809g osa-miR809h osa-miRf10065-akr osa-miRf10146-akr osa-miRf10154-akr osa-miRf10173-akr osa-miRf10201-akr osa-miRf10805-akr osa-miRf10855-akr osa-miRf11050-akr osa-miRf11132-akr osa-miRf11133-akr osa-miRf11457-akr	9	osa-miR809a; osa-miR809b; osa-miR809c; osa-miR809d; osa-miR809e; osa-miR809f; osa-miR809g; osa-miR809h; osa-miR808;
LOC_Os03g09980	Os03g0196000	sulfate transporter, putative, expressed	3.26111	down	DOWN	Chr3	4996773	5002177	+	-	3	chr3_solexa12_1001084,4997960,4998174;chr3_solexa12_1001085,4999327,4999571;chr3_solexa12_1001086,5000645,5001180;	0	-	0	-	0	-
LOC_Os03g10080	Os03g0197000	expressed protein	1.43366	up	UP	Chr3	5085624	5090353	-	-	1	chr3_solexa12_1001104,5086724,5087840;	0	-	0	-	0	-
LOC_Os03g10090	Os03g0197100	transporter family protein, putative, expressed	2.12447	down	UP/DOWN	Chr3	5098238	5100691	+	-	0	-	0	-	0	-	0	-
LOC_Os03g10110	Os03g0197300	cupin domain containing protein, expressed	30.7565	up	UP	Chr3	5116235	5119702	+	-	1	chr3_solexa12_1001107,5117492,5117720;	0	-	0	-	0	-
LOC_Os03g10210	Os03g0198600	homeobox domain containing protein, expressed	11.4075	up	UP	Chr3	5180655	5182185	-	-	0	-	0	-	0	-	0	-
LOC_Os03g10220	Os03g0198900	methyladenine glycosylase, putative, expressed	3.34897	up	UP	Chr3	5200523	5206413	-	-	0	-	0	-	0	-	0	-
LOC_Os03g10260	Os03g0199500	expressed protein	1.23794	up	DOWN	Chr3	5225043	5226496	-	-	0	-	0	-	0	-	0	-
LOC_Os03g10320	Os03g0200200	expressed protein	6.10737	up	UP	Chr3	5261710	5263669	+	-	1	chr3_solexa12_1001141,5262556,5262815;	0	-	0	-	0	-
LOC_Os03g10360	Os03g0200700	SURF1, putative, expressed	2.132	down	DOWN	Chr3	5283453	5286844	-	-	0	-	0	-	1	osa-miRf11221-akr	0	-
LOC_Os03g10410	Os03g0201200	expressed protein	2.79036	down	DOWN	Chr3	5302410	5304767	+	-	0	-	0	-	0	-	0	-
LOC_Os03g10460	Os03g0201700	expressed protein	1.00165	down	DOWN	Chr3	5324622	5328327	+	-	0	-	0	-	0	-	0	-
LOC_Os03g10469	Os03g0201800	glycosyl hydrolase family 10 protein, putative, expressed	4.24314	down	DOWN	Chr3	5326711	5330595	-	-	0	-	0	-	0	-	0	-
LOC_Os03g10500	Os03g0202001	adenylyl-sulfate kinase, putative, expressed	1.6142	down	DOWN	Chr3	5341101	5347082	-	-	2	chr3_solexa12_1001158,5341995,5342423;chr3_solexa12_1001159,5345898,5346416;	0	-	0	-	0	-
LOC_Os03g10510	Os03g0202200	outer mitochondrial membrane porin, putative, expressed	1.23402	down	UP	Chr3	5348254	5352016	-	-	2	chr3_solexa12_1001160,5348641,5349399;chr3_solexa12_1001161,5350326,5351293;	0	-	0	-	0	-
LOC_Os03g10540	Os03g0202500	OsFBX78 - F-box domain containing protein, expressed	2.89924	down	DOWN	Chr3	5372966	5379447	+	-	1	chr3_solexa12_1001166,5377858,5378180;	0	-	0	-	0	-
LOC_Os03g10620	Os03g0203200	hydrolase, alpha/beta fold family domain containing protein, expressed	1.18706	up	DOWN	Chr3	5422148	5426577	+	-	0	-	0	-	2	osa-miRf10319-akr osa-miRf11114-akr	0	-
LOC_Os03g10750	Os03g0205000	CUE domain containing protein, expressed	5.97109	up	UP	Chr3	5483359	5489241	-	-	2	chr3_solexa12_1001186,5483850,5484100;chr3_solexa12_1001187,5484595,5484874;	0	-	3	osa-miRf10226-akr osa-miRf10863-akr osa-miRf11123-akr	0	-
LOC_Os03g10850	Os03g0206300	FAD-linked sulfhydryl oxidase ALR, putative, expressed	1.04433	down	DOWN	Chr3	5573283	5576434	-	-	1	chr3_solexa12_1001212,5574515,5574772;	0	-	0	-	0	-
LOC_Os03g10860	Os03g0206400	expressed protein	2.4117	down	DOWN	Chr3	5582039	5582714	-	-	0	-	0	-	0	-	0	-
LOC_Os03g10930	Os03g0207250	ribosomal protein L51, putative, expressed	2.8953	down	DOWN	Chr3	5613250	5615478	-	-	1	chr3_solexa12_1001219,5613675,5614276;	0	-	0	-	0	-
LOC_Os03g11010	Os03g0208500	natural resistance-associated macrophage protein, putative, expressed	1.96107	down	DOWN	Chr3	5655093	5659215	-	-	0	-	0	-	0	-	0	-
LOC_Os03g11110	Os03g0209500	zinc finger family protein, putative, expressed	4.90032	down	DOWN	Chr3	5710186	5715012	-	-	2	chr3_solexa12_1001247,5711899,5711976;chr3_solexa12_1001248,5714717,5714846;	0	-	1	osa-miRf10070-akr	0	-
LOC_Os03g11230	Os03g0210700	expressed protein	3.15691	down	DOWN	Chr3	5777776	5779388	+	-	0	-	0	-	0	-	0	-
LOC_Os03g11250	Os03g0210866	expressed protein	3.16644	down	DOWN	Chr3	5795410	5797232	+	-	0	-	0	-	0	-	0	-
LOC_Os03g11300	Os03g0211500	expressed protein	1.03964	up	DOWN	Chr3	5814166	5816687	-	-	2	chr3_solexa12_1001262,5815761,5816082;chr3_solexa12_1001263,5816168,5816531;	0	-	0	-	0	-
LOC_Os03g11340	Os03g0211900	leucine-rich repeat resistance protein, putative, expressed	1.25449	down	DOWN	Chr3	5840708	5844996	-	-	0	-	0	-	0	-	0	-
LOC_Os03g11370	Os03g0212300	B3 DNA binding domain containing protein, expressed	1.00101	down	DOWN	Chr3	5858227	5859977	+	-	0	-	0	-	1	osa-miRf10185-akr	0	-
LOC_Os03g11420	Os03g0212800	Os3bglu6 - beta-glucosidase/beta-fucosidase/beta-galactosidase, expressed	3.86053	up	UP	Chr3	5876244	5883304	-	-	0	-	0	-	0	-	0	-
LOC_Os03g11480	Os03g0213500	expressed protein	2.12206	down	DOWN	Chr3	5941787	5944063	+	-	1	chr3_solexa12_1001294,5942187,5942425;	0	-	0	-	0	-
LOC_Os03g11540	Os03g0214100	RPA1B - Putative single-stranded DNA binding complex subunit 1, expressed	5.59927	down	DOWN	Chr3	5979594	5983099	+	-	0	-	0	-	0	-	0	-
LOC_Os03g11550	Os03g0214200	protein of unknown function DUF1675 domain containing protein, expressed	23.9514	up	UP	Chr3	5983457	5988828	-	-	4	chr3_solexa12_1001306,5986107,5986328;chr3_solexa12_1001307,5986633,5986983;chr3_solexa12_1001308,5987145,5987663;chr3_solexa12_1001309,5987778,5988016;	0	-	0	-	0	-
LOC_Os03g11650	Os03g0215700	ATMAP70 protein, putative, expressed	2.58823	up	UP	Chr3	6079158	6084525	+	-	0	-	0	-	0	-	0	-
LOC_Os03g11660	Os03g0215800	cysteine synthase, putative, expressed	1.05193	down	UP	Chr3	6085639	6089052	+	-	1	chr3_solexa12_1001323,6087692,6088233;	0	-	2	osa-miRf10245-akr osa-miRf11513-akr	0	-
LOC_Os03g11734	Os03g0216700	MATE efflux protein, putative, expressed	2.7635	down	DOWN	Chr3	6131845	6142785	-	-	5	chr3_solexa12_1001338,6132533,6132995;chr3_solexa12_1001339,6134046,6134345;chr3_solexa12_1001340,6134752,6135008;chr3_solexa12_1001341,6136400,6136809;chr3_solexa12_1001342,6136923,6137174;	0	-	1	osa-miRf10604-akr	0	-
LOC_Os03g11874	Os03g0218200	expressed protein	1.11001	down	DOWN	Chr3	6218055	6225078	-	-	3	chr3_solexa12_1001358,6219593,6219929;chr3_solexa12_1001359,6221453,6221649;chr3_solexa12_1001360,6221898,6222204;	0	-	0	-	0	-
LOC_Os03g11890	Os03g0218300	potyvirus VPg interacting protein, putative, expressed	1.75752	up	UP	Chr3	6227228	6232509	+	-	0	-	0	-	1	osa-miR529a	1	osa-miR529a;
LOC_Os03g11900	Os03g0218400	transporter family protein, putative, expressed	35.1271	up	UP	Chr3	6232979	6238297	-	-	1	chr3_solexa12_1001363,6236781,6237062;	0	-	0	-	0	-
LOC_Os03g11910	Os03g0218500	DnaK family protein, putative, expressed	1.10487	up	UP	Chr3	6243990	6247317	-	-	0	-	1	chr3_solexa12_1001366 ,6247739,6248115;	2	osa-miRf10618-akr osa-miRf10804-akr	0	-
LOC_Os03g12010	Os03g0219800	expressed protein	2.4877	down	DOWN	Chr3	6290728	6295363	+	-	4	chr3_solexa12_1001370,6290935,6291246;chr3_solexa12_1001371,6291495,6292298;chr3_solexa12_1001372,6294158,6294799;chr3_solexa12_1001373,6294945,6295312;	0	-	5	osa-miRf10570-akr osa-miRf11203-akr osa-miRf11841-akr osa-miRf11936-akr osa-miRf11937-akr	0	-
LOC_Os03g12064	Os03g0220700	expressed protein	3.03873	up	DOWN	Chr3	6327286	6335133	+	-	1	chr3_solexa12_1001381,6332272,6332729;	0	-	0	-	0	-
LOC_Os03g12130	0	expressed protein	1.00193	down	DOWN	Chr3	6368491	6368928	-	-	0	-	0	-	0	-	0	-
LOC_Os03g12150	Os03g0221700	serine/threonine-protein kinase receptor precursor, putative, expressed	5.34839	down	DOWN	Chr3	6377128	6380731	+	-	1	chr3_solexa12_1001387,6379744,6380431;	1	chr3_solexa12_1001386 ,6376527,6376729;	0	-	0	-
LOC_Os03g12230	Os03g0222600	caleosin related protein, putative, expressed	3.9687	up	UP	Chr3	6417903	6420701	+	-	0	-	0	-	0	-	0	-
LOC_Os03g12290	Os03g0223400	glutamine synthetase, catalytic domain containing protein, expressed	1.83743	down	DOWN	Chr3	6457910	6462727	-	-	3	chr3_solexa12_1001405,6460122,6460750;chr3_solexa12_1001406,6461270,6461618;chr3_solexa12_1001407,6461677,6462587;	0	-	0	-	0	-
LOC_Os03g12350	Os03g0224200	two-component response regulator, putative, expressed	4.00056	up	UP	Chr3	6512744	6518792	+	-	1	chr3_solexa12_1001423,6513380,6513775;	0	-	1	osa-miR2103	1	osa-miR2103;
LOC_Os03g12370	Os03g0224700	HSF-type DNA-binding domain containing protein, expressed	4.21898	up	UP	Chr3	6537569	6541400	+	-	0	-	0	-	0	-	0	-
LOC_Os03g12450	Os03g0225500	nucleoporin, putative, expressed	2.18806	down	DOWN	Chr3	6573198	6580719	+	-	2	chr3_solexa12_1001436,6575012,6575465;chr3_solexa12_1001437,6575542,6576336;	0	-	1	osa-miR1847.1	0	-
LOC_Os03g12470	Os03g0225700	OsWAK25 - OsWAK receptor-like protein kinase, expressed	1.00303	up	UP	Chr3	6589671	6594037	+	-	4	chr3_solexa12_1001439,6589793,6590288;chr3_solexa12_1001440,6590895,6591379;chr3_solexa12_1001441,6591758,6592325;chr3_solexa12_1001442,6593794,6593858;	0	-	0	-	0	-
LOC_Os03g12500	Os03g0225900	cytochrome P450, putative, expressed	2.49596	up	UP	Chr3	6608577	6610598	+	-	0	-	0	-	0	-	0	-
LOC_Os03g12530	Os03g0226400	cation efflux family protein, putative, expressed	7.37494	down	DOWN	Chr3	6636576	6641550	+	-	1	chr3_solexa12_1001456,6640787,6641518;	0	-	1	osa-miRf10319-akr	0	-
LOC_Os03g12670	Os03g0227800	expressed protein	1.85831	down	UP	Chr3	6754271	6756992	+	-	1	chr3_solexa12_1001487,6754784,6755397;	0	-	0	-	0	-
LOC_Os03g12690	0	expressed protein	1.00012	up	DOWN	Chr3	6774848	6775309	-	-	0	-	1	chr3_solexa12_1001492 ,6775590,6776004;	2	osa-miRf10273-akr osa-miRf12007-akr	0	-
LOC_Os03g12700	0	expressed protein	9.57963	down	DOWN	Chr3	6776356	6778596	-	-	1	chr3_solexa12_1001493,6777414,6778118;	0	-	0	-	0	-
LOC_Os03g12820	Os03g0230300	ATP8, putative, expressed	41.8578	up	UP	Chr3	6895178	6898428	+	-	0	-	0	-	0	-	0	-
LOC_Os03g12900	Os03g0231700	squalene monooxygenase, putative, expressed	2.22444	down	DOWN	Chr3	6950465	6957390	-	-	1	chr3_solexa12_1001542,6955233,6955881;	1	chr3_solexa12_1001543 ,6957449,6957764;	2	osa-miRf11310-akr osa-miRf11320-akr	0	-
LOC_Os03g13010	Os03g0232600	U-box domain containing protein, expressed	8.89223	down	DOWN	Chr3	7029149	7031702	-	-	0	-	0	-	0	-	0	-
LOC_Os03g13030	Os03g0232800	lecithin cholesterol acyltransferase, putative, expressed	12.0858	down	DOWN	Chr3	7043271	7046130	-	-	0	-	0	-	0	-	0	-
LOC_Os03g13040	Os03g0232900	haemolysin-III, putative, expressed	1.20316	down	UP	Chr3	7046802	7051333	-	-	2	chr3_solexa12_1001566,7049816,7050692;chr3_solexa12_1001567,7050966,7051317;	0	-	0	-	0	-
LOC_Os03g13140	Os03g0233900	non-symbiotic hemoglobin 2, putative, expressed	1.13167	up	DOWN	Chr3	7092739	7094015	+	-	0	-	0	-	0	-	0	-
LOC_Os03g13170	Os03g0234200	ubiquitin fusion protein, putative, expressed	1.6422	down	UP	Chr3	7101981	7104766	-	-	0	-	0	-	0	-	0	-
LOC_Os03g13210	Os03g0235000	peroxidase precursor, putative, expressed	12.0567	down	DOWN	Chr3	7128181	7130342	-	-	0	-	0	-	0	-	0	-
LOC_Os03g13274	Os03g0235900	peptide transporter PTR2, putative, expressed	2.4947	down	DOWN	Chr3	7163371	7168865	-	-	0	-	0	-	0	-	0	-
LOC_Os03g13300	Os03g0236200	glutamate decarboxylase, putative, expressed	4.69145	up	UP	Chr3	7181080	7184168	+	-	0	-	1	chr3_solexa12_1001594 ,7180307,7180580;	0	-	0	-
LOC_Os03g13380	Os03g0237000	transmembrane 9 superfamily member, putative, expressed	1.43211	down	UP	Chr3	7223692	7228124	+	-	1	chr3_solexa12_1001601,7224876,7225810;	1	chr3_solexa12_1001600 ,7223273,7223635;	0	-	0	-
LOC_Os03g13450	Os03g0237500	expressed protein	2.28783	up	UP	Chr3	7274601	7277976	+	-	1	chr3_solexa12_1001622,7275730,7276163;	0	-	0	-	0	-
LOC_Os03g13470	0	hypothetical protein	1.00623	up	UP	Chr3	7284942	7286733	+	-	0	-	0	-	0	-	0	-
LOC_Os03g13540	Os03g0238600	Ser/Thr protein phosphatase family protein, putative, expressed	1.5958	down	UP	Chr3	7322330	7325484	+	-	1	chr3_solexa12_1001631,7323238,7324020;	0	-	0	-	0	-
LOC_Os03g13570	Os03g0239000	glycosyl hydrolases family 16, putative, expressed	2.9962	down	DOWN	Chr3	7339383	7342872	-	-	0	-	0	-	0	-	0	-
LOC_Os03g13590	Os03g0239200	potyvirus VPg interacting protein, putative, expressed	2.0546	up	UP	Chr3	7347521	7351724	+	-	1	chr3_solexa12_1001636,7348922,7349486;	1	chr3_solexa12_1001635 ,7346841,7347095;	0	-	0	-
LOC_Os03g13600	Os03g0239300	ZOS3-07 - C2H2 zinc finger protein, expressed	1.54587	down	DOWN	Chr3	7353032	7355817	-	-	2	chr3_solexa12_1001638,7353153,7353347;chr3_solexa12_1001639,7354248,7355452;	0	-	0	-	0	-
LOC_Os03g13740	Os03g0240600	immediate-early fungal elicitor protein CMPG1, putative, expressed	16.1207	up	UP	Chr3	7440353	7442017	-	-	0	-	0	-	0	-	0	-
LOC_Os03g13800	Os03g0241200	ribosomal protein L7Ae, putative, expressed	2.27095	down	DOWN	Chr3	7476238	7478236	+	-	0	-	0	-	1	osa-miR399h	1	osa-miR399h;
LOC_Os03g13810	Os03g0241300	expressed protein	3.41036	up	UP	Chr3	7480377	7483801	+	-	0	-	0	-	0	-	0	-
LOC_Os03g13820	Os03g0241600	protein kinase family protein, putative, expressed	1.49925	up	UP	Chr3	7482083	7487765	-	-	1	chr3_solexa12_1001668,7485728,7485964;	0	-	1	osa-miRf11079-akr	0	-
LOC_Os03g13840	Os03g0241900	senescence-associated protein, putative, expressed	8.6307	up	UP	Chr3	7500134	7503970	-	-	0	-	0	-	2	osa-miRf11829-akr osa-miRf12061-akr	0	-
LOC_Os03g13870	Os03g0242300	expressed protein	6.30194	up	UP	Chr3	7519735	7521478	-	-	0	-	0	-	1	osa-miRf10273-akr	0	-
LOC_Os03g13950	Os03g0243100	actin-depolymerizing factor, putative, expressed	3.40598	up	UP	Chr3	7565322	7567803	-	-	0	-	1	chr3_solexa12_1001686 ,7568045,7568533;	0	-	0	-
LOC_Os03g14040	Os03g0244000	expressed protein	5.86418	down	DOWN	Chr3	7615918	7618928	+	-	0	-	0	-	0	-	0	-
LOC_Os03g14050	Os03g0244200	thaumatin-like protein 1 precursor, putative, expressed	15.3661	up	UP	Chr3	7626455	7629682	+	-	0	-	0	-	10	osa-miRf10146-akr osa-miRf10154-akr osa-miRf10173-akr osa-miRf10805-akr osa-miRf10855-akr osa-miRf11050-akr osa-miRf11132-akr osa-miRf11133-akr osa-miRf11457-akr osa-miRf11491-akr	0	-
LOC_Os03g14370	Os03g0247900	ACT domain containing protein, expressed	22.1175	up	UP	Chr3	7815021	7817753	+	-	0	-	0	-	0	-	0	-
LOC_Os03g14380	Os03g0248000	autophagy protein 9, putative, expressed	5.01097	up	UP	Chr3	7819898	7827421	-	-	4	chr3_solexa12_1001751,7823397,7823942;chr3_solexa12_1001752,7824606,7825434;chr3_solexa12_1001753,7825887,7826198;chr3_solexa12_1001754,7827118,7827358;	0	-	0	-	0	-
LOC_Os03g14400	Os03g0248200	cytochrome P450, putative, expressed	2.79262	up	UP	Chr3	7831876	7833791	-	-	0	-	0	-	0	-	0	-
LOC_Os03g14450	Os03g0248600	enolase, putative, expressed	1.70763	down	DOWN	Chr3	7847992	7852823	-	-	1	chr3_solexa12_1001764,7849648,7850404;	0	-	0	-	0	-
LOC_Os03g14530	Os03g0249400	S10/S20 domain containing ribosomal protein, putative, expressed	3.47116	down	DOWN	Chr3	7884815	7886832	+	-	0	-	0	-	0	-	0	-
LOC_Os03g14540	Os03g0249500	UDP-glucuronate 4-epimerase, putative, expressed	4.64186	up	UP	Chr3	7889242	7891358	+	-	1	chr3_solexa12_1001774,7889485,7890603;	2	chr3_solexa12_1001772 ,7888343,7888534; chr3_solexa12_1001773 ,7888879,7889103;	0	-	0	-
LOC_Os03g14590	Os03g0250000	calcium-binding EF hand family protein, putative, expressed	4.5365	up	UP	Chr3	7914497	7918255	-	-	0	-	0	-	0	-	0	-
LOC_Os03g14630	Os03g0250400	LTPL106 - Protease inhibitor/seed storage/LTP family protein precursor, expressed	2.64136	up	DOWN	Chr3	7946467	7947180	-	-	0	-	0	-	0	-	0	-
LOC_Os03g14669	Os03g0251350	core histone H2A/H2B/H3/H4, putative, expressed	5.02624	down	DOWN	Chr3	7976845	7979384	-	-	2	chr3_solexa12_1001797,7978514,7978754;chr3_solexa12_1001798,7978999,7979264;	0	-	0	-	0	-
LOC_Os03g14950	Os03g0254400	PLA IIIA/PLP7, putative, expressed	3.81237	up	UP	Chr3	8152544	8154731	+	-	0	-	0	-	0	-	0	-
LOC_Os03g14990	Os03g0254800	chorismate synthase 2, chloroplast precursor, putative, expressed	1.35357	up	UP	Chr3	8177749	8181743	-	-	0	-	0	-	0	-	0	-
LOC_Os03g15033	Os03g0255200	expressed protein	2.85979	down	DOWN	Chr3	8207583	8211913	-	-	0	-	0	-	37	osa-miR808 osa-miR809a osa-miR809b osa-miR809c osa-miR809d osa-miR809e osa-miR809f osa-miR809g osa-miR809h osa-miR819a osa-miR819b osa-miR819c osa-miR819d osa-miR819e osa-miR819f osa-miR819g osa-miR819h osa-miR819i osa-miR819j osa-miR819k osa-miRf10146-akr osa-miRf10201-akr osa-miRf10246-akr osa-miRf10336-akr osa-miRf10429-akr osa-miRf10692-akr osa-miRf10761-akr osa-miRf10762-akr osa-miRf10787-ak…	20	osa-miR809a; osa-miR809b; osa-miR809c; osa-miR809d; osa-miR809e; osa-miR809f; osa-miR809g; osa-miR809h; osa-miR808; osa-miR819a; osa-miR819c; osa-miR819b; osa-miR819d; osa-miR819e; osa-miR819f; osa-miR819g; osa-miR819h; osa-miR819i; osa-miR819j; osa-miR819k;
LOC_Os03g15050	Os03g0255500	phosphoenolpyruvate carboxykinase, putative, expressed	3.14527	down	DOWN	Chr3	8218791	8224127	-	-	2	chr3_solexa12_1001852,8222780,8223054;chr3_solexa12_1001853,8223103,8223718;	0	-	0	-	0	-
LOC_Os03g15080	Os03g0255900	expressed protein	1.13038	down	UP	Chr3	8241531	8242520	-	-	1	chr3_solexa12_1001859,8241804,8242078;	0	-	0	-	0	-
LOC_Os03g15240	Os03g0257900	expressed protein	2.67711	down	DOWN	Chr3	8337593	8339497	+	-	0	-	0	-	0	-	0	-
LOC_Os03g15270	Os03g0258200	gibberellin receptor GID1L2, putative, expressed	48.677	up	UP	Chr3	8352021	8353723	+	-	0	-	0	-	0	-	0	-
LOC_Os03g15320	Os03g0258900	glyoxal oxidase-related, putative, expressed	1.08646	down	DOWN	Chr3	8384206	8386091	+	-	0	-	0	-	0	-	0	-
LOC_Os03g15360	Os03g0259400	nmrA-like family domain containing protein, expressed	1.01691	down	DOWN	Chr3	8406853	8408296	-	-	1	chr3_solexa12_1001903,8407107,8407467;	0	-	0	-	0	-
LOC_Os03g15480	Os03g0261500	heat shock protein DnaJ, putative, expressed	1.05887	down	UP	Chr3	8501364	8505676	+	-	0	-	0	-	0	-	0	-
LOC_Os03g15540	Os03g0261900	HEAT repeat family protein, putative, expressed	2.5145	down	DOWN	Chr3	8546944	8551685	-	-	0	-	1	chr3_solexa12_1001927 ,8551847,8552072;	0	-	0	-
LOC_Os03g15740	Os03g0263900	uncharacterized TPR repeat-containing protein, putative, expressed	2.60902	down	DOWN	Chr3	8679110	8682336	+	-	1	chr3_solexa12_1001957,8679880,8680278;	0	-	0	-	0	-
LOC_Os03g15770	Os03g0264300	tyrosine protein kinase domain containing protein, putative, expressed	3.46118	up	UP	Chr3	8698047	8702758	+	-	1	chr3_solexa12_1001963,8702238,8702503;	0	-	0	-	0	-
LOC_Os03g15780	Os03g0264400	anthranilate synthase component I-1, chloroplast precursor, putative, expressed	1.95075	up	UP	Chr3	8702788	8707794	-	-	0	-	0	-	6	osa-miRf10063-akr osa-miRf10161-akr osa-miRf10763-akr osa-miRf10867-akr osa-miRf11197-akr osa-miRf11414-akr	0	-
LOC_Os03g15850	Os03g0265200	josephin, putative, expressed	4.78782	up	UP	Chr3	8741871	8744130	-	-	0	-	0	-	1	osa-miRf10381-akr	0	-
LOC_Os03g15890	Os03g0265600	RNA recognition motif containing protein, expressed	4.25835	up	UP	Chr3	8767518	8770548	-	-	0	-	0	-	0	-	0	-
LOC_Os03g15940	Os03g0266100	OsWLIM2 - LIM domain protein, putative actin-binding protein and transcription factor, expressed	2.11991	down	DOWN	Chr3	8797848	8799836	+	-	0	-	0	-	0	-	0	-
LOC_Os03g15960	Os03g0266300	hsp20/alpha crystallin family protein, putative, expressed	6.92034	up	UP	Chr3	8805567	8806601	+	-	0	-	0	-	0	-	0	-
LOC_Os03g16010	Os03g0266800	BRASSINOSTEROID INSENSITIVE 1-associated receptor kinase 1 precursor, putative, expressed	2.30222	down	DOWN	Chr3	8827645	8833588	+	-	0	-	1	chr3_solexa12_1001996 ,8826675,8826914;	5	osa-miRf10223-akr osa-miRf10273-akr osa-miRf10558-akr osa-miRf10860-akr osa-miRf10947-akr	0	-
LOC_Os03g16020	Os03g0266900	hsp20/alpha crystallin family protein, putative, expressed	9.85371	up	UP	Chr3	8833913	8834377	-	-	0	-	0	-	1	osa-miRf11168-akr	0	-
LOC_Os03g16050	Os03g0267300	fructose-1,6-bisphosphatase, putative, expressed	2.91919	down	DOWN	Chr3	8841268	8843069	-	-	0	-	0	-	0	-	0	-
LOC_Os03g16080	Os03g0267700	mitochondrial carrier protein, putative, expressed	1.08722	down	UP	Chr3	8865964	8869220	+	-	0	-	1	chr3_solexa12_1002006 ,8865523,8865741;	1	osa-miRf10863-akr	0	-
LOC_Os03g16170	Os03g0268600	protein phosphatase 2C, putative, expressed	130.98	up	UP	Chr3	8921370	8923437	-	-	1	chr3_solexa12_1002018,8921502,8922244;	0	-	1	osa-miRf11610-akr	0	-
LOC_Os03g16230	Os03g0269100	oxidoreductase, short chain dehydrogenase/reductase family protein, putative, expressed	2.17089	down	DOWN	Chr3	8949956	8952243	-	-	0	-	0	-	0	-	0	-
LOC_Os03g16334	Os03g0269900	fringe-related protein, putative, expressed	6.34864	up	UP	Chr3	9011583	9016580	+	-	1	chr3_solexa12_1002039,9014727,9015103;	0	-	0	-	0	-
LOC_Os03g16350	Os03g0270000	DNA binding protein, putative, expressed	7.27007	up	UP	Chr3	9022590	9023976	+	-	0	-	0	-	0	-	0	-
LOC_Os03g16390	Os03g0270500	avr9/Cf-9 rapidly elicited protein, putative, expressed	7.97443	up	UP	Chr3	9039563	9041499	-	-	0	-	0	-	0	-	0	-
LOC_Os03g16400	Os03g0270700	expressed protein	1.76465	up	DOWN	Chr3	9047556	9051458	+	-	1	chr3_solexa12_1002046,9048837,9049729;	0	-	0	-	0	-
LOC_Os03g16440	Os03g0271200	outer membrane protein, OMP85 family, putative, expressed	3.18036	down	DOWN	Chr3	9068339	9074062	+	-	5	chr3_solexa12_1002050,9068549,9069772;chr3_solexa12_1002051,9069956,9070338;chr3_solexa12_1002052,9070754,9071468;chr3_solexa12_1002053,9071732,9072070;chr3_solexa12_1002054,9073086,9073329;	0	-	0	-	0	-
LOC_Os03g16470	Os03g0271500	expressed protein	2.52042	down	DOWN	Chr3	9079602	9081544	+	-	1	chr3_solexa12_1002057,9080164,9080442;	1	chr3_solexa12_1002056 ,9078755,9079004;	26	osa-miRf10099-akr osa-miRf10155-akr osa-miRf10179-akr osa-miRf10180-akr osa-miRf10401-akr osa-miRf10572-akr osa-miRf10710-akr osa-miRf10808-akr osa-miRf10809-akr osa-miRf10810-akr osa-miRf10814-akr osa-miRf11212-akr osa-miRf11213-akr osa-miRf11218-akr osa-miRf11219-akr osa-miRf11270-akr osa-miRf11603-akr osa-miRf11604-akr osa-miRf11605-akr osa-miRf11612-akr osa-miRf11618-akr osa-miRf11624-akr osa…	0	-
LOC_Os03g16480	Os03g0271600	zinc finger family protein, putative, expressed	2.83556	up	UP	Chr3	9084475	9085960	+	-	1	chr3_solexa12_1002059,9085119,9085353;	1	chr3_solexa12_1002058 ,9083886,9084173;	0	-	0	-
LOC_Os03g16610	Os03g0273200	laccase precursor protein, putative, expressed	1.0795	up	UP	Chr3	9167558	9170334	-	-	0	-	0	-	2	osa-miR397a osa-miR397b	2	osa-miR397b; osa-miR397a;
LOC_Os03g16670	Os03g0273800	haloacid dehalogenase-like hydrolase family protein, putative, expressed	2.47494	up	UP	Chr3	9202541	9204717	+	-	0	-	0	-	2	osa-miRf10916-akr osa-miRf11013-akr	0	-
LOC_Os03g16690	Os03g0274000	oxysterol-binding protein, putative, expressed	2.26157	up	UP	Chr3	9218766	9224183	+	-	4	chr3_solexa12_1002099,9219538,9219962;chr3_solexa12_1002100,9221750,9222044;chr3_solexa12_1002101,9222148,9222504;chr3_solexa12_1002102,9222784,9223176;	0	-	1	osa-miR156o	0	-
LOC_Os03g16700	Os03g0274300	initiator-binding protein, putative, expressed	1.77757	up	UP	Chr3	9247331	9252610	+	-	0	-	0	-	0	-	0	-
LOC_Os03g16780	Os03g0275300	ankyrin repeat family protein, putative, expressed	2.49391	down	DOWN	Chr3	9296798	9300002	-	-	1	chr3_solexa12_1002121,9298273,9298599;	0	-	0	-	0	-
LOC_Os03g16860	Os03g0276500	DnaK family protein, putative, expressed	3.63457	up	UP	Chr3	9370159	9373083	+	-	0	-	0	-	0	-	0	-
LOC_Os03g16900	Os03g0277000	rab GDP dissociation inhibitor alpha, putative, expressed	1.02048	up	DOWN	Chr3	9392253	9395747	-	-	1	chr3_solexa12_1002144,9394297,9394731;	0	-	0	-	0	-
LOC_Os03g16920	Os03g0277300	DnaK family protein, putative, expressed	4.20349	up	UP	Chr3	9411494	9416082	-	-	3	chr3_solexa12_1002150,9411822,9412200;chr3_solexa12_1002151,9413789,9414358;chr3_solexa12_1002152,9415144,9415472;	1	chr3_solexa12_1002153 ,9416103,9416304;	2	osa-miRf10272-akr osa-miRf10273-akr	0	-
LOC_Os03g16950	Os03g0277600	cysteine-rich repeat secretory protein 55 precursor, putative, expressed	11.2032	down	DOWN	Chr3	9421689	9422925	-	-	0	-	0	-	0	-	0	-
LOC_Os03g16960	Os03g0277700	cysteine-rich repeat secretory protein 55 precursor, putative, expressed	9.07431	down	DOWN	Chr3	9425490	9426843	-	-	0	-	0	-	0	-	0	-
LOC_Os03g16980	Os03g0278000	NAD dependent epimerase/dehydratase family domain containing protein, expressed	1.34281	down	UP	Chr3	9436483	9440656	+	-	2	chr3_solexa12_1002160,9438734,9438982;chr3_solexa12_1002161,9439439,9439746;	0	-	0	-	0	-
LOC_Os03g17000	Os03g0278200	NAD dependent epimerase/dehydratase family domain containing protein, expressed	2.12392	up	UP	Chr3	9445273	9448703	+	-	2	chr3_solexa12_1002166,9445945,9446155;chr3_solexa12_1002167,9446506,9446667;	0	-	0	-	0	-
LOC_Os03g17070	Os03g0278900	ATP synthase B chain, chloroplast precursor, putative, expressed	2.49715	down	DOWN	Chr3	9491414	9492494	-	-	0	-	0	-	0	-	0	-
LOC_Os03g17140	Os03g0279600	expressed protein	2.39684	down	DOWN	Chr3	9519883	9521111	-	-	0	-	0	-	1	osa-miRf11518-akr	0	-
LOC_Os03g17164	Os03g0279832	kinesin-related protein, putative, expressed	2.36707	up	UP	Chr3	9546132	9550718	+	-	2	chr3_solexa12_1002187,9546958,9547336;chr3_solexa12_1002188,9548125,9549140;	0	-	1	osa-miRf11939-akr	0	-
LOC_Os03g17230	Os03g0280800	NAD dependent epimerase/dehydratase family domain containing protein, expressed	1.00304	down	DOWN	Chr3	9600151	9603553	-	-	0	-	0	-	4	osa-miRf10271-akr osa-miRf10273-akr osa-miRf11829-akr osa-miRf12061-akr	0	-
LOC_Os03g17340	Os03g0281800	expressed protein	1.6169	down	UP	Chr3	9646750	9651687	-	-	1	chr3_solexa12_1002210,9649599,9649906;	0	-	0	-	0	-
LOC_Os03g17480	Os03g0283200	IN2-1 protein, putative, expressed	2.05097	down	UP	Chr3	9717252	9719907	-	-	1	chr3_solexa12_1002228,9717407,9717732;	0	-	0	-	0	-
LOC_Os03g17590	Os03g0284500	cat eye syndrome critical region protein 5 precursor, putative, expressed	4.06493	down	DOWN	Chr3	9783786	9788821	-	-	0	-	0	-	1	osa-miRf10222-akr	0	-
LOC_Os03g17700	Os03g0285800	CGMC_MAPKCGMC_2_ERK.2 - CGMC includes CDA, MAPK, GSK3, and CLKC kinases, expressed	2.51172	up	UP/DOWN	Chr3	9847700	9850473	-	-	1	chr3_solexa12_1002251,9848214,9849107;	0	-	0	-	0	-
LOC_Os03g17760	Os03g0286500	RNA recognition motif containing protein, putative, expressed	5.68391	down	DOWN	Chr3	9878025	9880930	-	-	0	-	1	chr3_solexa12_1002256 ,9881607,9881900;	0	-	0	-
LOC_Os03g17790	Os03g0286900	OsRCI2-5 - Putative low temperature and salt responsive protein, expressed	130.554	up	UP	Chr3	9899758	9900400	-	-	0	-	0	-	0	-	0	-
LOC_Os03g17800	Os03g0287100	phosphatidylinositol transfer protein alpha isoform, putative, expressed	8.14163	up	UP	Chr3	9904420	9907008	-	-	1	chr3_solexa12_1002264,9905589,9906100;	1	chr3_solexa12_1002265 ,9907059,9907339;	0	-	0	-
LOC_Os03g17940	Os03g0288700	phosphatase, putative, expressed	1.99862	up	UP	Chr3	9990512	9993307	-	-	0	-	0	-	0	-	0	-
LOC_Os03g18020	Os03g0289400	rhodanese-like family protein, putative, expressed	5.71387	down	DOWN	Chr3	10028105	10029116	+	-	0	-	1	chr3_solexa12_1002295 ,10027378,10028020;	0	-	0	-
LOC_Os03g18070	Os03g0290300	omega-3 fatty acid desaturase, chloroplast precursor, putative, expressed	1.35714	up	UP	Chr3	10080248	10083451	-	-	0	-	1	chr3_solexa12_1002314 ,10083862,10084169;	0	-	0	-
LOC_Os03g18100	0	hypothetical protein	1.00069	down	DOWN	Chr3	10102014	10102703	-	-	0	-	0	-	0	-	0	-
LOC_Os03g18130	Os03g0291500	asparagine synthetase, putative, expressed	4.65099	up	UP	Chr3	10119873	10124384	-	-	0	-	0	-	1	osa-miRf11458-akr	0	-
LOC_Os03g18200	Os03g0293000	heat shock protein DnaJ, putative, expressed	4.569	down	DOWN	Chr3	10204819	10210306	+	-	2	chr3_solexa12_1002345,10206325,10206494;chr3_solexa12_1002346,10207744,10209178;	0	-	0	-	0	-
LOC_Os03g18210	Os03g0293400	basic helix-loop-helix, putative, expressed	2.10393	down	DOWN	Chr3	10212391	10215769	+	-	0	-	0	-	0	-	0	-
LOC_Os03g18350	Os03g0294600	importin subunit beta, putative, expressed	1.01389	down	DOWN	Chr3	10279741	10283019	-	-	1	chr3_solexa12_1002359,10281184,10281614;	0	-	0	-	0	-
LOC_Os03g18370	Os03g0294800	MRH1, putative, expressed	3.01303	down	DOWN	Chr3	10292291	10295670	-	-	0	-	0	-	1	osa-miRf11341-akr	0	-
LOC_Os03g18490	Os03g0296200	RPGR, putative, expressed	111.584	up	UP	Chr3	10366999	10368090	+	-	0	-	0	-	0	-	0	-
LOC_Os03g18500	Os03g0296300	mitochondrial import inner membrane translocase subunit Tim17, putative, expressed	2.79825	down	DOWN	Chr3	10368888	10372608	-	-	1	chr3_solexa12_1002375,10372012,10372503;	0	-	0	-	0	-
LOC_Os03g18510	Os03g0296400	expressed protein	2.10393	down	DOWN	Chr3	10372800	10376042	+	-	0	-	0	-	0	-	0	-
LOC_Os03g18600	Os03g0297600	cyclase/dehydrase family protein, putative, expressed	5.13265	down	DOWN	Chr3	10418634	10419919	-	-	0	-	0	-	0	-	0	-
LOC_Os03g18830	Os03g0300200	programmed cell death protein 2, putative, expressed	3.61859	down	DOWN	Chr3	10551741	10556172	-	-	0	-	0	-	0	-	0	-
LOC_Os03g18840	Os03g0300300	NUC189 domain containing protein, expressed	3.79234	down	DOWN	Chr3	10556232	10561845	+	-	3	chr3_solexa12_1002414,10556770,10556959;chr3_solexa12_1002415,10559685,10560022;chr3_solexa12_1002416,10560149,10560397;	0	-	0	-	0	-
LOC_Os03g18860	Os03g0300500	pectinesterase, putative, expressed	1.00452	up	UP	Chr3	10564710	10566806	-	-	0	-	0	-	0	-	0	-
LOC_Os03g18980	Os03g0301800	kinesin motor domain containing protein, expressed	1.17866	up	UP	Chr3	10630061	10635779	-	-	0	-	0	-	0	-	0	-
LOC_Os03g19250	Os03g0305100	AMP-binding enzyme, putative, expressed	4.98018	up	UP	Chr3	10824053	10827491	-	-	0	-	0	-	2	osa-miRf10450-akr osa-miRf11349-akr	0	-
LOC_Os03g19270	Os03g0305400	universal stress protein domain containing protein, putative, expressed	42.3756	up	UP	Chr3	10839437	10840785	-	-	0	-	0	-	0	-	0	-
LOC_Os03g19290	Os03g0305600	mitochondrial import inner membrane translocase subunit Tim17, putative, expressed	110.584	up	UP	Chr3	10848474	10850026	+	-	0	-	0	-	0	-	0	-
LOC_Os03g19452	Os03g0307400	SMP-30/Gluconolaconase/LRE domain protein, putative, expressed	2.40628	down	DOWN	Chr3	10939118	10944194	+	-	0	-	0	-	2	osa-miRf10819-akr osa-miRf11045-akr	0	-
LOC_Os03g19560	Os03g0308800	tetratricopeptide repeat domain containing protein, expressed	2.45505	down	DOWN	Chr3	10992829	10997554	-	-	1	chr3_solexa12_1002501,10995433,10995983;	0	-	0	-	0	-
LOC_Os03g19650	Os03g0309800	PPR2, putative, expressed	1.08501	up	DOWN	Chr3	11048488	11053465	+	-	0	-	0	-	1	osa-miR209305p	0	-
LOC_Os03g19720	Os03g0310800	EF hand family protein, putative, expressed	2.02106	down	UP	Chr3	11093668	11094189	+	-	0	-	0	-	0	-	0	-
LOC_Os03g19760	Os03g0311300	HAD-superfamily hydrolase, subfamily IA, variant 3 containing protein, expressed	3.38058	down	DOWN	Chr3	11104620	11122447	+	-	5	chr3_solexa12_1002533,11109182,11109957;chr3_solexa12_1002534,11110812,11111042;chr3_solexa12_1002535,11117654,11118016;chr3_solexa12_1002536,11118851,11119297;chr3_solexa12_1002537,11119784,11120009;	0	-	0	-	0	-
LOC_Os03g19930	Os03g0313600	adenylosuccinate lyase, putative, expressed	3.9027	down	DOWN	Chr3	11210759	11214946	+	-	2	chr3_solexa12_1002563,11212504,11213284;chr3_solexa12_1002564,11214320,11214652;	0	-	0	-	0	-
LOC_Os03g20010	Os03g0314700	nifU, putative, expressed	2.79559	down	DOWN	Chr3	11271837	11273210	+	-	0	-	0	-	0	-	0	-
LOC_Os03g20020	Os03g0314800	plant neutral invertase domain containing protein, expressed	7.86835	up	UP	Chr3	11283340	11287896	-	-	1	chr3_solexa12_1002588,11284048,11284437;	0	-	0	-	0	-
LOC_Os03g20120	Os03g0316200	glycosyl transferase 8 domain containing protein, putative, expressed	19.4141	up	UP	Chr3	11367199	11368919	+	-	0	-	0	-	2	osa-miRf10812-akr osa-miRf11526-akr	0	-
LOC_Os03g20170	Os03g0316900	ABC transporter, ATP-binding protein, putative, expressed	3.82836	up	UP	Chr3	11395982	11398995	+	-	0	-	0	-	0	-	0	-
LOC_Os03g20290	Os03g0318400	aspartic proteinase nepenthesin-1 precursor, putative, expressed	7.88984	up	UP	Chr3	11467636	11469310	+	-	1	chr3_solexa12_1002640,11467919,11468101;	1	chr3_solexa12_1002639 ,11466729,11467163;	0	-	0	-
LOC_Os03g20420	Os03g0320100	alpha-N-arabinofuranosidase A, putative, expressed	2.35404	down	DOWN	Chr3	11549506	11558340	-	-	2	chr3_solexa12_1002661,11552303,11552734;chr3_solexa12_1002662,11557760,11558201;	0	-	6	osa-miRf10617-akr osa-miRf10618-akr osa-miRf10803-akr osa-miRf10804-akr osa-miRf11203-akr osa-miRf12053-akr	0	-
LOC_Os03g20450	Os03g0320800	expressed protein	5.26965	down	DOWN	Chr3	11585300	11590366	+	-	3	chr3_solexa12_1002671,11585565,11586914;chr3_solexa12_1002672,11586964,11587706;chr3_solexa12_1002673,11588885,11589540;	0	-	0	-	0	-
LOC_Os03g20550	Os03g0321700	WRKY55, expressed	1.04561	down	UP	Chr3	11650824	11652144	+	-	1	chr3_solexa12_1002685,11651072,11651429;	0	-	0	-	0	-
LOC_Os03g20600	Os03g0322200	expressed protein	2.77735	up	UP	Chr3	11667466	11668239	-	-	0	-	0	-	0	-	0	-
LOC_Os03g20640	Os03g0322600	expressed protein	2.02052	down	DOWN	Chr3	11677890	11680211	+	-	1	chr3_solexa12_1002690,11679799,11680078;	0	-	0	-	0	-
LOC_Os03g20670	Os03g0322800	ELMO/CED-12 family protein, putative, expressed	2.99352	up	UP	Chr3	11693593	11697146	+	-	0	-	0	-	0	-	0	-
LOC_Os03g20680	Os03g0322900	late embryogenesis abundant protein 1, putative, expressed	574.251	up	UP	Chr3	11699262	11700672	-	-	1	chr3_solexa12_1002698,11699971,11700224;	0	-	0	-	0	-
LOC_Os03g20710	Os03g0323350	beta-glucosidase, putative, expressed	5.39116	up	UP	Chr3	11720632	11721259	-	-	0	-	0	-	0	-	0	-
LOC_Os03g20870	Os03g0324900	zinc finger, C3HC4 type domain containing protein, expressed	7.40883	up	UP	Chr3	11816373	11818258	+	-	1	chr3_solexa12_1002722,11817427,11817656;	0	-	2	osa-miRf10458-akr osa-miRf12002-akr	0	-
LOC_Os03g20900	Os03g0325500	Myb transcription factor, putative, expressed	1.09514	down	DOWN	Chr3	11838960	11841260	+	-	1	chr3_solexa12_1002724,11840503,11840781;	0	-	0	-	0	-
LOC_Os03g20949	Os03g0326000	phospholipid-transporting ATPase, putative, expressed	3.06383	up	UP	Chr3	11883796	11888887	-	-	0	-	1	chr3_solexa12_1002738 ,11889503,11889843;	2	osa-miRf10615-akr osa-miRf12022-akr	0	-
LOC_Os03g21000	Os03g0326500	thioredoxin, putative, expressed	4.55685	up	UP	Chr3	11919251	11921367	-	-	0	-	0	-	3	osa-miRf10272-akr osa-miRf10273-akr osa-miRf10458-akr	0	-
LOC_Os03g21030	Os03g0327100	no apical meristem protein, putative, expressed	8.24432	up	UP	Chr3	11937436	11939473	-	-	0	-	1	chr3_solexa12_1002747 ,11940178,11940384;	1	osa-miRf10223-akr	0	-
LOC_Os03g21060	Os03g0327800	No apical meristem protein, putative, expressed	10.6391	up	UP	Chr3	11973970	11976426	-	-	0	-	0	-	0	-	0	-
LOC_Os03g21090	Os03g0328100	auxin-independent growth promoter protein, putative, expressed	1.77334	down	DOWN	Chr3	12008191	12012504	-	-	1	chr3_solexa12_1002771,12009677,12010111;	0	-	0	-	0	-
LOC_Os03g21380	Os03g0331700	OsCML27 - Calmodulin-related calcium sensor protein, expressed	1.06166	up	UP	Chr3	12223886	12226100	-	-	1	chr3_solexa12_1002835,12223914,12224122;	0	-	3	osa-miR159a osa-miR159b osa-miR159m	2	osa-miR159b; osa-miR159a;
LOC_Os03g21460	Os03g0332400	metallo-beta-lactamase family protein, putative, expressed	2.25997	down	DOWN	Chr3	12263449	12266483	-	-	1	chr3_solexa12_1002844,12264545,12265076;	0	-	0	-	0	-
LOC_Os03g21510	Os03g0332900	inactive receptor kinase At2g26730 precursor, putative, expressed	2.7086	down	DOWN	Chr3	12286675	12291629	+	-	2	chr3_solexa12_1002848,12289128,12289392;chr3_solexa12_1002849,12290247,12290490;	0	-	0	-	0	-
LOC_Os03g21520	Os03g0333000	expressed protein	3.0575	up	UP	Chr3	12291811	12296862	-	-	3	chr3_solexa12_1002850,12291922,12292220;chr3_solexa12_1002851,12292429,12292785;chr3_solexa12_1002852,12293708,12293961;	0	-	0	-	0	-
LOC_Os03g21530	Os03g0333100	AARP2CN domain containing protein, expressed	2.89113	down	DOWN	Chr3	12297075	12307635	+	-	1	chr3_solexa12_1002853,12298138,12298493;	0	-	3	osa-miR414 osa-miRf10699-akr osa-miRf11681-akr	1	osa-miR414;
LOC_Os03g21560	Os03g0333400	photosystem II 11 kD protein, putative, expressed	4.78391	down	DOWN	Chr3	12320856	12321798	+	-	0	-	0	-	0	-	0	-
LOC_Os03g21620	Os03g0334000	AGC_AGC_other_RS6K_like.1 - ACG kinases include homologs to PKA, PKG and PKC, expressed	3.21324	up	UP	Chr3	12340180	12344341	-	-	0	-	0	-	0	-	0	-
LOC_Os03g21640	Os03g0334200	expressed protein	5.27463	up	UP	Chr3	12354835	12358539	+	-	0	-	1	chr3_solexa12_1002863 ,12353864,12354336;	0	-	0	-
LOC_Os03g21720	Os03g0335300	vacuolar-sorting receptor precursor, putative, expressed	2.70558	up	UP	Chr3	12401938	12408473	+	-	4	chr3_solexa12_1002875,12403572,12404524;chr3_solexa12_1002876,12405308,12405567;chr3_solexa12_1002877,12406660,12407241;chr3_solexa12_1002878,12407881,12407984;	0	-	1	osa-miRf11613-akr	0	-
LOC_Os03g21730	Os03g0335500	receptor-like protein kinase precursor, putative, expressed	3.26844	down	DOWN	Chr3	12411275	12415224	+	-	2	chr3_solexa12_1002879,12413924,12414445;chr3_solexa12_1002880,12414646,12414817;	0	-	0	-	0	-
LOC_Os03g21800	Os03g0336200	bZIP transcription factor family protein, putative, expressed	2.69965	up	UP	Chr3	12452080	12456329	+	-	2	chr3_solexa12_1002890,12453202,12453793;chr3_solexa12_1002891,12454704,12455411;	1	chr3_solexa12_1002889 ,12451156,12451982;	0	-	0	-
LOC_Os03g21830	Os03g0336500	appr-1-p processing enzyme family protein, putative, expressed	2.16169	down	DOWN	Chr3	12478017	12480135	+	-	0	-	0	-	0	-	0	-
LOC_Os03g21840	Os03g0336600	reticulon domain containing protein, putative, expressed	1.19919	up	UP	Chr3	12480736	12483098	-	-	0	-	0	-	0	-	0	-
LOC_Os03g21850	Os03g0336700	nucleotidyltransferase, putative, expressed	9.24636	up	UP	Chr3	12492932	12500194	+	-	1	chr3_solexa12_1002900,12497092,12497355;	0	-	3	osa-miRf10478-akr osa-miRf11009-akr osa-miRf11972-akr	0	-
LOC_Os03g21900	Os03g0337600	uroporphyrinogen decarboxylase, putative, expressed	2.67995	down	DOWN	Chr3	12529065	12532698	+	-	0	-	0	-	1	osa-miRf12004-akr	0	-
LOC_Os03g22010	Os03g0339300	peroxidase precursor, putative, expressed	2.05715	down	UP/DOWN	Chr3	12611811	12617166	+	-	2	chr3_solexa12_1002918,12614551,12614973;chr3_solexa12_1002919,12616277,12616586;	0	-	0	-	0	-
LOC_Os03g22040	Os03g0339700	expressed protein	4.2563	down	DOWN	Chr3	12627290	12630390	+	-	0	-	0	-	0	-	0	-
LOC_Os03g22050	Os03g0339900	CAMK_KIN1/SNF1/Nim1_like.16 - CAMK includes calcium/calmodulin depedent protein kinases, expressed	7.25404	down	DOWN	Chr3	12630705	12635182	-	-	2	chr3_solexa12_1002922,12633324,12633637;chr3_solexa12_1002923,12634052,12634971;	0	-	57	osa-miR812a osa-miR812b osa-miR812c osa-miR812d osa-miR812e osa-miRf10099-akr osa-miRf10155-akr osa-miRf10179-akr osa-miRf10180-akr osa-miRf10218-akr osa-miRf10229-akr osa-miRf10302-akr osa-miRf10321-akr osa-miRf10334-akr osa-miRf10381-akr osa-miRf10401-akr osa-miRf10406-akr osa-miRf10514-akr osa-miRf10572-akr osa-miRf10603-akr osa-miRf10697-akr osa-miRf10710-akr osa-miRf10735-akr osa-miRf10808-a…	5	osa-miR812a; osa-miR812b; osa-miR812c; osa-miR812d; osa-miR812e;
LOC_Os03g22120	Os03g0340500	sucrose synthase, putative, expressed	7.73694	up	UP	Chr3	12674462	12680657	-	-	1	chr3_solexa12_1002937,12678328,12678746;	0	-	2	osa-miRf10009-akr osa-miRf10385-akr	0	-
LOC_Os03g22140	Os03g0340700	tetratricopeptide repeat domain containing protein, expressed	2.05355	up	UP	Chr3	12689638	12691591	+	-	2	chr3_solexa12_1002939,12690692,12691023;chr3_solexa12_1002940,12691153,12691389;	1	chr3_solexa12_1002938 ,12688857,12689506;	0	-	0	-
LOC_Os03g22180	Os03g0341100	60S ribosomal protein L18-3, putative, expressed	2.07359	down	DOWN	Chr3	12715871	12718376	-	-	1	chr3_solexa12_1002945,12716768,12717197;	0	-	0	-	0	-
LOC_Os03g22200	Os03g0341300	nodulin MtN3 family protein, putative, expressed	33.7142	up	UP	Chr3	12729248	12731470	+	-	0	-	0	-	1	osa-miRf10831-akr	0	-
LOC_Os03g22210	Os03g0341600	POEI46 - Pollen Ole e I allergen and extensin family protein precursor, expressed	2.57395	down	DOWN	Chr3	12739144	12740552	-	-	0	-	0	-	1	osa-miRf11267-akr	0	-
LOC_Os03g22230	Os03g0342100	POEI47 - Pollen Ole e I allergen and extensin family protein precursor, expressed	2.31202	down	DOWN	Chr3	12753583	12754667	-	-	0	-	0	-	0	-	0	-
LOC_Os03g22270	Os03g0342900	auxin-repressed protein, putative, expressed	1.05056	up	UP	Chr3	12766461	12768880	-	-	2	chr3_solexa12_1002961,12766476,12766703;chr3_solexa12_1002962,12766929,12767019;	0	-	0	-	0	-
LOC_Os03g22350	Os03g0343700	Brix domain containing protein, putative, expressed	3.74839	down	DOWN	Chr3	12802141	12805154	+	-	0	-	0	-	0	-	0	-
LOC_Os03g22370	Os03g0343900	ultraviolet-B-repressible protein, putative, expressed	3.53057	down	DOWN	Chr3	12812215	12812977	+	-	0	-	0	-	0	-	0	-
LOC_Os03g22490	Os03g0345700	heavy metal-associated domain containing protein, expressed	1.57742	down	DOWN	Chr3	12905893	12907767	-	-	1	chr3_solexa12_1003002,12905952,12906211;	0	-	0	-	0	-
LOC_Os03g22570	Os03g0347200	MIF4G domain containing protein, putative, expressed	2.83945	down	DOWN	Chr3	12976131	12988248	+	-	2	chr3_solexa12_1003028,12982490,12982898;chr3_solexa12_1003029,12983173,12983584;	0	-	0	-	0	-
LOC_Os03g22610	Os03g0347800	peptidyl-tRNA hydrolase, mitochondrial precursor protein, putative, expressed	12.8133	down	DOWN	Chr3	13031164	13036012	+	-	2	chr3_solexa12_1003046,13031393,13031868;chr3_solexa12_1003047,13033573,13033994;	1	chr3_solexa12_1003045 ,13030448,13030870;	3	osa-miRf11052-akr osa-miRf11144-akr osa-miRf11505-akr	0	-
LOC_Os03g22620	Os03g0347900	terpene synthase family, metal binding domain containing protein, expressed	1.0054	down	DOWN	Chr3	13035228	13046117	-	-	4	chr3_solexa12_1003049,13036644,13038889;chr3_solexa12_1003050,13039078,13039726;chr3_solexa12_1003051,13039769,13040199;chr3_solexa12_1003052,13040622,13042086;	0	-	0	-	0	-
LOC_Os03g22634	Os03g0348200	terpene synthase, putative, expressed	7.68104	down	DOWN	Chr3	13056787	13071473	-	-	3	chr3_solexa12_1003057,13058194,13058351;chr3_solexa12_1003058,13061254,13061550;chr3_solexa12_1003059,13067372,13067579;	1	chr3_solexa12_1003060 ,13071666,13071922;	2	osa-miRf11793-akr osa-miRf12048-akr	0	-
LOC_Os03g22690	Os03g0349000	nucleoporin interacting component, putative, expressed	2.01157	down	DOWN	Chr3	13100324	13109352	-	-	2	chr3_solexa12_1003074,13103539,13104123;chr3_solexa12_1003075,13107390,13107809;	0	-	1	osa-miRf10577-akr	0	-
LOC_Os03g22730	Os03g0350100	nucleolar protein NOP5-1, putative, expressed	3.84646	down	DOWN	Chr3	13126451	13129893	-	-	1	chr3_solexa12_1003082,13128012,13128301;	0	-	0	-	0	-
LOC_Os03g22780	Os03g0351200	DVR, putative, expressed	3.57621	down	DOWN	Chr3	13155800	13157404	-	-	0	-	0	-	2	osa-miR1858a osa-miR1858b	2	osa-miR1858b; osa-miR1858a;
LOC_Os03g22790	Os03g0351300	beta-amylase, putative, expressed	12.6659	up	UP	Chr3	13161913	13164014	+	-	0	-	0	-	5	osa-miRf10275-akr osa-miRf10276-akr osa-miRf10733-akr osa-miRf11602-akr osa-miRf11685-akr	0	-
LOC_Os03g22810	Os03g0351500	copper/zinc superoxide dismutase, putative, expressed	1.05338	down	DOWN	Chr3	13179170	13184591	+	-	3	chr3_solexa12_1003095,13180696,13180964;chr3_solexa12_1003096,13181101,13181499;chr3_solexa12_1003097,13182469,13182998;	0	-	1	osa-miRf11571-akr	0	-
LOC_Os03g22820	Os03g0351700	expressed protein	21.3117	up	UP	Chr3	13189478	13190366	+	-	0	-	0	-	0	-	0	-
LOC_Os03g22880	Os03g0352300	nucleolar protein 5A, putative, expressed	2.96961	down	DOWN	Chr3	13222530	13225476	-	-	0	-	0	-	0	-	0	-
LOC_Os03g23980	Os03g0355900	NAD dependent epimerase/dehydratase family protein, putative, expressed	2.44112	down	DOWN	Chr3	13608896	13612083	-	-	0	-	0	-	1	osa-miRf11773-akr	0	-
LOC_Os03g24040	Os03g0356414	seven in absentia protein family domain containing protein, expressed	4.44967	up	UP	Chr3	13633729	13637491	-	-	1	chr3_solexa12_1003223,13636503,13637001;	0	-	0	-	0	-
LOC_Os03g24220	Os03g0356700	villin protein, putative, expressed	1.87737	up	UP	Chr3	13776969	13788687	+	-	1	chr3_solexa12_1003265,13779809,13780191;	0	-	0	-	0	-
LOC_Os03g24390	Os03g0358200	OsRhmbd8 - Putative Rhomboid homologue, expressed	1.10558	down	DOWN	Chr3	13883675	13887899	-	-	4	chr3_solexa12_1003293,13883795,13884082;chr3_solexa12_1003294,13884268,13885206;chr3_solexa12_1003295,13885463,13885852;chr3_solexa12_1003296,13886379,13887075;	0	-	1	osa-miRf11824-akr	0	-
LOC_Os03g24590	Os03g0360600	mTERF domain containing protein, expressed	2.92453	down	DOWN	Chr3	14006155	14007356	+	-	0	-	0	-	1	osa-miRf10620-akr	0	-
LOC_Os03g24600	Os03g0360700	peptide methionine sulfoxide reductase msrB, putative, expressed	1.62289	down	UP	Chr3	14010165	14013832	+	-	1	chr3_solexa12_1003335,14010906,14011337;	1	chr3_solexa12_1003334 ,14009343,14009601;	0	-	0	-
LOC_Os03g24844	Os03g0363300	expressed protein	2.70693	down	DOWN	Chr3	14150491	14153683	+	-	0	-	0	-	1	osa-miRf10330-akr	0	-
LOC_Os03g24870	Os03g0363600	transporter family protein, putative, expressed	2.3646	down	UP	Chr3	14165549	14170408	-	-	0	-	0	-	1	osa-miRf10406-akr	0	-
LOC_Os03g24890	Os03g0363800	RNA recognition motif containing protein, putative, expressed	2.72736	down	DOWN	Chr3	14176397	14181042	+	-	1	chr3_solexa12_1003377,14180632,14180997;	0	-	0	-	0	-
LOC_Os03g24920	Os03g0364000	ubiquitin family protein, putative, expressed	2.05997	down	DOWN	Chr3	14197229	14197575	-	-	0	-	0	-	0	-	0	-
LOC_Os03g24940	Os03g0364500	proline-rich family protein, putative, expressed	1.13911	down	DOWN	Chr3	14213073	14220683	-	-	2	chr3_solexa12_1003390,14216338,14216594;chr3_solexa12_1003391,14216894,14218675;	0	-	0	-	0	-
LOC_Os03g25050	Os03g0366000	chaperonin, putative, expressed	3.00341	down	DOWN	Chr3	14298390	14301345	-	-	0	-	0	-	0	-	0	-
LOC_Os03g25110	Os03g0366700	expressed protein	1.02602	down	DOWN	Chr3	14337121	14341708	+	-	0	-	0	-	0	-	0	-
LOC_Os03g25330	Os03g0368900	peroxidase precursor, putative, expressed	2.88365	down	DOWN	Chr3	14469692	14471256	+	-	0	-	1	chr3_solexa12_1003466 ,14468881,14469617;	0	-	0	-
LOC_Os03g25490	Os03g0371000	cytochrome P450 72A1, putative, expressed	1.00304	down	DOWN	Chr3	14559322	14561845	+	-	2	chr3_solexa12_1003486,14559487,14559830;chr3_solexa12_1003487,14560032,14560238;	0	-	1	osa-miR186605p	0	-
LOC_Os03g25750	Os03g0374400	SNARE associated Golgi protein, putative, expressed	1.00095	up	UP	Chr3	14728772	14738310	+	-	1	chr3_solexa12_1003551,14734614,14734804;	0	-	0	-	0	-
LOC_Os03g25770	Os03g0374575	RNA recognition motif containing protein, putative, expressed	2.9582	up	UP	Chr3	14751365	14754913	-	-	2	chr3_solexa12_1003555,14752071,14752691;chr3_solexa12_1003556,14752843,14753102;	0	-	0	-	0	-
LOC_Os03g25790	Os03g0374600	glycosyl hydrolases family 17 protein, expressed	17.4625	up	UP	Chr3	14759852	14767857	+	-	2	chr3_solexa12_1003559,14765685,14765954;chr3_solexa12_1003560,14766100,14766531;	0	-	0	-	0	-
LOC_Os03g25930	Os03g0376000	emp24/gp25L/p24 family protein, putative, expressed	1.03016	down	UP	Chr3	14843821	14847345	-	-	1	chr3_solexa12_1003592,14844573,14845234;	0	-	0	-	0	-
LOC_Os03g25940	Os03g0376100	cystathionine gamma-synthase, putative, expressed	1.40933	down	DOWN	Chr3	14850286	14854494	-	-	0	-	0	-	1	osa-miRf10773-akr	0	-
LOC_Os03g25960	Os03g0376600	RNA recognition motif containing protein, putative, expressed	1.34023	down	DOWN	Chr3	14866653	14868768	-	-	0	-	0	-	1	osa-miRf11571-akr	0	-
LOC_Os03g26210	Os03g0379300	helix-loop-helix DNA-binding domain containing protein, expressed	3.2646	up	DOWN	Chr3	15000062	15002205	+	-	0	-	0	-	1	osa-miRf11026-akr	0	-
LOC_Os03g26530	Os03g0382100	3-ketoacyl-CoA synthase, putative, expressed	5.05888	down	DOWN	Chr3	15149939	15151951	+	-	2	chr3_solexa12_1003664,15149984,15150112;chr3_solexa12_1003665,15151219,15151453;	0	-	0	-	0	-
LOC_Os03g26870	Os03g0386000	WD-40 repeat family protein, putative, expressed	12.0878	up	UP	Chr3	15329520	15334903	+	-	3	chr3_solexa12_1003736,15330567,15331311;chr3_solexa12_1003737,15331556,15332080;chr3_solexa12_1003738,15332855,15333283;	0	-	1	osa-miR210203p	0	-
LOC_Os03g26910	Os03g0386500	uncharacterized glycosyl hydrolase Rv2006/MT2062, putative, expressed	17.6775	up	UP/DOWN	Chr3	15381803	15384274	+	-	0	-	0	-	0	-	0	-
LOC_Os03g26960	Os03g0386901	intron-binding protein aquarius, putative, expressed	2.11639	down	DOWN	Chr3	15410432	15419602	+	-	1	chr3_solexa12_1003759,15412423,15412714;	0	-	0	-	0	-
LOC_Os03g27019	Os03g0387900	expressed protein	1.16096	up	UP	Chr3	15467831	15473842	+	-	3	chr3_solexa12_1003771,15469607,15469887;chr3_solexa12_1003772,15470660,15470873;chr3_solexa12_1003773,15471486,15471782;	0	-	0	-	0	-
LOC_Os03g27080	Os03g0388500	calmodulin-binding transcription activator 2, putative, expressed	1.27366	up	UP	Chr3	15504379	15507731	+	-	0	-	0	-	4	osa-miRf10522-akr osa-miRf10633-akr osa-miRf11101-akr osa-miRf11411-akr	0	-
LOC_Os03g27110	Os03g0388800	hydrolase protein, putative, expressed	1.11609	up	UP	Chr3	15528226	15530171	+	-	0	-	0	-	0	-	0	-
LOC_Os03g27230	Os03g0389700	phospho-2-dehydro-3-deoxyheptonate aldolase, chloroplast precursor, putative, expressed	1.18522	down	UP	Chr3	15603830	15608753	+	-	0	-	0	-	0	-	0	-
LOC_Os03g27280	Os03g0390200	CAMK_CAMK_like.19 - CAMK includes calcium/calmodulin depedent protein kinases, expressed	3.10008	up	UP	Chr3	15628100	15632465	-	-	1	chr3_solexa12_1003806,15630664,15631235;	1	chr3_solexa12_1003807 ,15632771,15633050;	0	-	0	-
LOC_Os03g27310	Os03g0390600	histone H3, putative, expressed	1.56014	down	UP	Chr3	15645605	15648242	+	HTR711	0	-	0	-	0	-	0	-
LOC_Os03g27830	Os03g0395700	expressed protein	1.00476	down	UP	Chr3	15967007	15969813	-	-	1	chr3_solexa12_1003926,15969259,15969734;	0	-	3	osa-miRf10063-akr osa-miRf11772-akr osa-miRf11996-akr	0	-
LOC_Os03g27990	Os03g0397700	STRUBBELIG-RECEPTOR FAMILY 7 precursor, putative, expressed	1.54104	down	UP	Chr3	16072832	16078897	-	-	4	chr3_solexa12_1003958,16073082,16073402;chr3_solexa12_1003959,16074745,16075308;chr3_solexa12_1003960,16076423,16076814;chr3_solexa12_1003961,16076999,16077153;	0	-	3	osa-miRf11260-akr osa-miRf11931-akr osa-miRf12002-akr	0	-
LOC_Os03g28130	Os03g0399400	OsFBX94 - F-box domain containing protein, expressed	1.06188	down	DOWN	Chr3	16171331	16172869	-	-	0	-	0	-	0	-	0	-
LOC_Os03g28270	Os03g0400800	Leucine Rich Repeat family protein, expressed	1.56114	up	DOWN	Chr3	16257137	16265284	-	-	2	chr3_solexa12_1004024,16258167,16259391;chr3_solexa12_1004025,16259573,16259851;	0	-	1	osa-miRf11209-akr	0	-
LOC_Os03g28310	Os03g0401200	dnaJ domain containing protein, expressed	1.06209	up	DOWN	Chr3	16293645	16297124	-	-	1	chr3_solexa12_1004033,16296783,16297107;	0	-	0	-	0	-
LOC_Os03g28330	Os03g0401300	sucrose synthase, putative, expressed	1.85281	down	UP/DOWN	Chr3	16301277	16307632	-	-	1	chr3_solexa12_1004035,16301890,16302096;	0	-	0	-	0	-
LOC_Os03g29150	Os03g0404800	NAD dependent epimerase/dehydratase family protein, putative, expressed	2.2373	down	DOWN	Chr3	16551354	16561430	+	-	3	chr3_solexa12_1004139,16552102,16552383;chr3_solexa12_1004140,16559790,16560160;chr3_solexa12_1004141,16560719,16561049;	0	-	0	-	0	-
LOC_Os03g29260	Os03g0406200	elongation factor protein, putative, expressed	1.51736	down	DOWN	Chr3	16654331	16658820	+	-	1	chr3_solexa12_1004182,16657014,16657332;	0	-	0	-	0	-
LOC_Os03g29540	Os03g0409100	ATP-dependent protease, putative, expressed	1.96019	down	DOWN	Chr3	16836622	16840754	-	-	0	-	1	chr3_solexa12_1004270 ,16841366,16841716;	17	osa-miR1884a osa-miR1884b osa-miR806a osa-miR806b osa-miR806c osa-miR806d osa-miR806e osa-miR806f osa-miR806g osa-miR806h osa-miRf10401-akr osa-miRf10429-akr osa-miRf11212-akr osa-miRf11316-akr osa-miRf11738-akr osa-miRf11952-akr osa-miRf11967-akr	10	osa-miR1884a; osa-miR1884b; osa-miR806a; osa-miR806b; osa-miR806c; osa-miR806d; osa-miR806e; osa-miR806f; osa-miR806g; osa-miR806h;
LOC_Os03g29614	Os03g0410000	myb-like DNA-binding domain containing protein, putative, expressed	1.00024	down	DOWN	Chr3	16879442	16883640	-	-	1	chr3_solexa12_1004290,16881218,16881454;	0	-	1	osa-miRf10290-akr	0	-
LOC_Os03g29740	Os03g0410900	LSM domain containing protein, expressed	2.73676	down	DOWN	Chr3	16941146	16943327	+	-	0	-	1	chr3_solexa12_1004312 ,16940334,16940509;	0	-	0	-
LOC_Os03g29760	Os03g0411100	nuclear transcription factor Y subunit, putative, expressed	2.20132	down	DOWN	Chr3	16965186	16970772	+	-	2	chr3_solexa12_1004321,16968485,16969115;chr3_solexa12_1004322,16970191,16970391;	0	-	13	osa-miR169a osa-miR169b osa-miR169c osa-miR169d osa-miR169e osa-miR169f osa-miR169g osa-miR169h osa-miR169i osa-miR169j osa-miR169k osa-miR169l osa-miR169m	13	osa-miR169a; osa-miR169f; osa-miR169g; osa-miR169i; osa-miR169h; osa-miR169m; osa-miR169l; osa-miR169d; osa-miR169j; osa-miR169k; osa-miR169e; osa-miR169c; osa-miR169b;
LOC_Os03g29810	Os03g0411500	OsClp6 - Putative Clp protease homologue, expressed	2.2975	down	DOWN	Chr3	16994268	16997742	+	-	0	-	1	chr3_solexa12_1004335 ,16993490,16994076;	0	-	0	-
LOC_Os03g29910	Os03g0412200	expressed protein	1.13951	down	UP	Chr3	17039298	17044124	+	-	1	chr3_solexa12_1004353,17042144,17042391;	0	-	0	-	0	-
LOC_Os03g29930	Os03g0412400	expressed protein	1.08874	down	DOWN	Chr3	17053185	17054296	-	-	0	-	0	-	2	osa-miR1858a osa-miR1858b	2	osa-miR1858b; osa-miR1858a;
LOC_Os03g29970	Os03g0413000	histone-like transcription factor and archaeal histone, putative, expressed	2.21088	down	DOWN	Chr3	17085388	17087382	+	-	2	chr3_solexa12_1004376,17085565,17086226;chr3_solexa12_1004377,17086905,17087166;	1	chr3_solexa12_1004375 ,17084502,17085063;	17	osa-miRf10032-akr osa-miRf10168-akr osa-miRf10490-akr osa-miRf10572-akr osa-miRf10759-akr osa-miRf10876-akr osa-miRf11003-akr osa-miRf11319-akr osa-miRf11372-akr osa-miRf11434-akr osa-miRf11503-akr osa-miRf11504-akr osa-miRf11509-akr osa-miRf11603-akr osa-miRf11605-akr osa-miRf11664-akr osa-miRf12040-akr	0	-
LOC_Os03g30092	Os03g0414400	expressed protein	2.90851	down	DOWN	Chr3	17172464	17174192	-	-	0	-	1	chr3_solexa12_1004411 ,17174679,17175152;	0	-	0	-
LOC_Os03g30250	Os03g0416200	COBRA-like protein precursor, putative, expressed	2.47922	down	DOWN	Chr3	17260196	17262960	+	-	1	chr3_solexa12_1004441,17260312,17260798;	0	-	1	osa-miRf11502-akr	0	-
LOC_Os03g30570	Os03g0419100	protein of unknown function DUF1675 domain containing protein, expressed	2.83431	up	UP/DOWN	Chr3	17449206	17452682	+	-	0	-	0	-	0	-	0	-
LOC_Os03g30910	Os03g0422900	disease resistance protein RPM1, putative, expressed	1.00212	up	UP	Chr3	17605272	17607751	+	-	1	chr3_solexa12_1004578,17606490,17607064;	1	chr3_solexa12_1004577 ,17604466,17605230;	0	-	0	-
LOC_Os03g31150	Os03g0425000	expressed protein	2.09707	down	DOWN	Chr3	17738066	17741592	+	-	0	-	0	-	0	-	0	-
LOC_Os03g31180	Os03g0425300	diacylglycerol kinase 1, putative, expressed	2.51553	up	UP	Chr3	17754817	17761133	+	-	3	chr3_solexa12_1004632,17758068,17758973;chr3_solexa12_1004633,17759258,17759683;chr3_solexa12_1004634,17760071,17760353;	1	chr3_solexa12_1004630 ,17754085,17754346;	18	osa-miR819a osa-miR819b osa-miR819c osa-miR819d osa-miR819e osa-miR819f osa-miR819g osa-miR819h osa-miR819i osa-miR819j osa-miR819k osa-miRf10246-akr osa-miRf10336-akr osa-miRf10692-akr osa-miRf10787-akr osa-miRf11714-akr osa-miRf11955-akr osa-miRf11996-akr	11	osa-miR819a; osa-miR819c; osa-miR819b; osa-miR819d; osa-miR819e; osa-miR819f; osa-miR819g; osa-miR819h; osa-miR819i; osa-miR819j; osa-miR819k;
LOC_Os03g31230	Os03g0425800	MYB family transcription factor, putative, expressed	2.11255	up	UP	Chr3	17780414	17784151	+	-	1	chr3_solexa12_1004644,17783236,17783553;	0	-	0	-	0	-
LOC_Os03g31290	Os03g0426800	membrane-anchored ubiquitin-fold protein, putative, expressed	4.16209	down	DOWN	Chr3	17824178	17827706	+	-	2	chr3_solexa12_1004658,17824297,17825504;chr3_solexa12_1004659,17826335,17826594;	0	-	0	-	0	-
LOC_Os03g31310	Os03g0427000	circadian clock coupling factor-related, putative, expressed	2.20637	down	DOWN	Chr3	17839932	17844363	-	-	0	-	0	-	0	-	0	-
LOC_Os03g31320	Os03g0427100	RING zinc finger protein-like, putative, expressed	1.32314	down	DOWN	Chr3	17850489	17853739	-	-	0	-	1	chr3_solexa12_1004667 ,17854310,17854623;	1	osa-miR210005p	0	-
LOC_Os03g31510	Os03g0429000	cysteine proteinase inhibitor 8 precursor, putative, expressed	3.23297	up	UP/DOWN	Chr3	17949266	17950118	+	-	0	-	0	-	0	-	0	-
LOC_Os03g31550	Os03g0429800	aldehyde oxidase, putative, expressed	2.60705	up	UP	Chr3	17985563	17998498	+	-	4	chr3_solexa12_1004737,17985915,17986499;chr3_solexa12_1004738,17986724,17987080;chr3_solexa12_1004739,17987190,17987493;chr3_solexa12_1004740,17988696,17989224;	0	-	0	-	0	-
LOC_Os03g31679	Os03g0431100	annexin A7, putative, expressed	2.74254	down	DOWN	Chr3	18085558	18087371	+	-	1	chr3_solexa12_1004783,18086603,18086875;	0	-	0	-	0	-
LOC_Os03g31690	Os03g0431200	GCN5-related N-acetyltransferase, putative, expressed	2.45998	down	DOWN	Chr3	18087460	18093916	-	-	1	chr3_solexa12_1004784,18091269,18091956;	0	-	2	osa-miRf10793-akr osa-miRf11015-akr	0	-
LOC_Os03g31730	Os03g0431600	expressed protein	1.3663	up	DOWN	Chr3	18118761	18143297	+	-	5	chr3_solexa12_1004789,18120066,18120315;chr3_solexa12_1004790,18130885,18131143;chr3_solexa12_1004791,18133674,18133917;chr3_solexa12_1004792,18134285,18134904;chr3_solexa12_1004793,18138522,18139170;	0	-	0	-	0	-
LOC_Os03g32170	Os03g0436400	NAD dependent epimerase/dehydratase family protein, putative, expressed	1.99558	up	UP	Chr3	18404980	18406843	-	-	0	-	0	-	0	-	0	-
LOC_Os03g32230	Os03g0437200	ZOS3-12 - C2H2 zinc finger protein, expressed	7.61653	up	UP	Chr3	18435989	18437090	-	-	0	-	0	-	0	-	0	-
LOC_Os03g32790	Os03g0442900	expressed protein	1.87699	down	UP	Chr3	18768610	18770457	+	-	0	-	0	-	0	-	0	-
LOC_Os03g33090	Os03g0445700	DUF260 domain containing protein, putative, expressed	13.864	up	UP	Chr3	18935192	18936341	-	-	0	-	0	-	0	-	0	-
LOC_Os03g33580	Os03g0448600	mitotic checkpoint protein, putative, expressed	5.43894	up	UP	Chr3	19183831	19191338	-	-	2	chr3_solexa12_1005248,19183870,19184182;chr3_solexa12_1005249,19185055,19185271;	0	-	0	-	0	-
LOC_Os03g37010	Os03g0567600	glycosyltransferase, putative, expressed	2.23677	up	UP	Chr3	20515439	20519238	-	-	1	chr3_solexa12_1005864,20518693,20518889;	0	-	0	-	0	-
LOC_Os03g37110	Os03g0568700	expressed protein	1.00589	down	UP	Chr3	20566233	20568523	-	-	1	chr3_solexa12_1005883,20567361,20567668;	0	-	0	-	0	-
LOC_Os03g37120	Os03g0568800	retrotransposon protein, putative, unclassified, expressed	1.00537	up	DOWN	Chr3	20569313	20572626	+	-	2	chr3_solexa12_1005884,20570739,20570949;chr3_solexa12_1005885,20571128,20571438;	0	-	2	osa-miRf11829-akr osa-miRf12061-akr	0	-
LOC_Os03g37411	Os03g0570800	MATE efflux family protein, putative, expressed	3.83943	down	DOWN	Chr3	20725388	20747318	-	-	7	chr3_solexa12_1005961,20732181,20732290;chr3_solexa12_1005962,20732472,20732892;chr3_solexa12_1005963,20734281,20734677;chr3_solexa12_1005964,20735076,20735258;chr3_solexa12_1005965,20738591,20739173;chr3_solexa12_1005966,20744222,20745137;chr3_solexa12_1005967,20746109,20746984;	0	-	0	-	0	-
LOC_Os03g37490	Os03g0571900	MATE efflux family protein, putative, expressed	4.32348	up	UP	Chr3	20793053	20799805	-	-	0	-	1	chr3_solexa12_1005988 ,20799845,20800104;	1	osa-miRf11285-akr	0	-
LOC_Os03g38050	Os03g0577500	galactosyltransferase, putative, expressed	4.50222	down	DOWN	Chr3	21117886	21123456	-	-	2	chr3_solexa12_1006118,21118839,21119064;chr3_solexa12_1006119,21121938,21122065;	0	-	1	osa-miRf10692-akr	0	-
LOC_Os03g38390	Os03g0580800	GDSL-like lipase/acylhydrolase, putative, expressed	1.00383	down	DOWN	Chr3	21306658	21313520	-	-	2	chr3_solexa12_1006197,21307644,21308082;chr3_solexa12_1006198,21311438,21311907;	0	-	1	osa-miRf10462-akr	0	-
LOC_Os03g38470	Os03g0581400	GDSL-like lipase/acylhydrolase, putative, expressed	1.00999	down	UP	Chr3	21353518	21356813	+	-	0	-	0	-	0	-	0	-
LOC_Os03g38490	Os03g0581600	DAG protein, chloroplast precursor, putative, expressed	1.33928	up	UP	Chr3	21363895	21368916	+	-	1	chr3_solexa12_1006206,21364573,21365081;	1	chr3_solexa12_1006205 ,21363479,21363882;	0	-	0	-
LOC_Os03g38640	Os03g0582800	expressed protein	1.09647	down	DOWN	Chr3	21453451	21454729	+	-	0	-	0	-	0	-	0	-
LOC_Os03g38730	Os03g0583800	peroxisomal membrane protein, putative, expressed	3.52244	down	DOWN	Chr3	21498057	21500615	+	-	0	-	0	-	0	-	0	-
LOC_Os03g38970	Os03g0586700	metal ion binding protein, putative, expressed	6.9857	up	UP	Chr3	21647400	21660229	-	-	5	chr3_solexa12_1006301,21648297,21648481;chr3_solexa12_1006302,21650293,21651032;chr3_solexa12_1006303,21652317,21652637;chr3_solexa12_1006304,21653585,21654352;chr3_solexa12_1006305,21658155,21658444;	0	-	0	-	0	-
LOC_Os03g38990	Os03g0586900	DNA-binding protein, putative, expressed	2.11998	down	DOWN	Chr3	21673710	21680377	+	-	2	chr3_solexa12_1006311,21677761,21678068;chr3_solexa12_1006312,21678624,21678860;	1	chr3_solexa12_1006310 ,21673135,21673329;	0	-	0	-
LOC_Os03g39000	Os03g0587000	inositol-1-monophosphatase, putative, expressed	2.13339	down	DOWN	Chr3	21681949	21685051	+	-	0	-	0	-	0	-	0	-
LOC_Os03g39020	Os03g0587200	Kinesin motor domain domain containing protein, expressed	3.13438	down	DOWN	Chr3	21687251	21693162	-	-	1	chr3_solexa12_1006313,21690794,21691097;	0	-	2	osa-miRf11095-akr osa-miRf11950-akr	0	-
LOC_Os03g39610	Os03g0592500	chlorophyll A-B binding protein, putative, expressed	2.01045	down	UP/DOWN	Chr3	21999942	22001714	+	-	0	-	0	-	29	osa-miR1436 osa-miR808 osa-miR809a osa-miR809b osa-miR809c osa-miR809d osa-miR809e osa-miR809f osa-miR809g osa-miR809h osa-miRf10154-akr osa-miRf10173-akr osa-miRf10201-akr osa-miRf10336-akr osa-miRf10429-akr osa-miRf10572-akr osa-miRf10805-akr osa-miRf10829-akr osa-miRf10830-akr osa-miRf10855-akr osa-miRf11050-akr osa-miRf11132-akr osa-miRf11133-akr osa-miRf11219-akr osa-miRf11457-akr osa-miRf11…	10	osa-miR1436; osa-miR809a; osa-miR809b; osa-miR809c; osa-miR809d; osa-miR809e; osa-miR809f; osa-miR809g; osa-miR809h; osa-miR808;
LOC_Os03g39830	Os03g0595300	expressed protein	6.56121	down	DOWN	Chr3	22150323	22151612	-	-	0	-	0	-	0	-	0	-
LOC_Os03g40040	Os03g0597400	expressed protein	1.00171	down	DOWN	Chr3	22243187	22244649	-	-	0	-	0	-	0	-	0	-
LOC_Os03g40100	Os03g0598100	ACT domain containing protein, expressed	1.41744	down	DOWN	Chr3	22281686	22284642	+	-	0	-	0	-	0	-	0	-
LOC_Os03g40110	Os03g0598200	nop14-like family protein, expressed	4.17557	down	DOWN	Chr3	22285683	22292562	-	-	0	-	0	-	1	osa-miR414	1	osa-miR414;
LOC_Os03g40670	Os03g0603600	glycerophosphoryl diester phosphodiesterase family protein, putative, expressed	1.26558	down	DOWN	Chr3	22615886	22619553	+	-	0	-	0	-	0	-	0	-
LOC_Os03g40830	Os03g0605300	OsSub30 - Putative Subtilisin homologue, expressed	3.21366	down	DOWN	Chr3	22702919	22706164	+	-	1	chr3_solexa12_1006698,22704686,22704924;	0	-	3	osa-miRf10491-akr osa-miRf11390-akr osa-miRf12002-akr	0	-
LOC_Os03g41060	Os03g0607200	GASR2 - Gibberellin-regulated GASA/GAST/Snakin family protein precursor, putative, expressed	3.59614	up	UP	Chr3	22816933	22817775	-	-	0	-	0	-	0	-	0	-
LOC_Os03g41390	Os03g0610400	ZOS3-15 - C2H2 zinc finger protein, expressed	9.03825	up	UP	Chr3	23036228	23037437	-	-	0	-	0	-	0	-	0	-
LOC_Os03g41460	Os03g0610900	CAMK_CAMK_like.20 - CAMK includes calcium/calmodulin depedent protein kinases, expressed	5.09903	up	UP/DOWN	Chr3	23068745	23071303	-	-	3	chr3_solexa12_1006811,23068907,23069379;chr3_solexa12_1006812,23070004,23070246;chr3_solexa12_1006813,23070354,23070687;	0	-	2	osa-miRf10781-akr osa-miRf11299-akr	0	-
LOC_Os03g42520	Os03g0623100	expressed protein	355.163	up	UP	Chr3	23655935	23658301	+	-	0	-	0	-	1	osa-miRf11025-akr	0	-
LOC_Os03g42600	Os03g0624300	expressed protein	1.47217	up	UP	Chr3	23715172	23715759	+	-	0	-	0	-	0	-	0	-
LOC_Os03g42650	Os03g0624800	vegetative storage protein, putative, expressed	1.14651	up	UP	Chr3	23738885	23746139	+	-	2	chr3_solexa12_1007038,23740132,23740426;chr3_solexa12_1007039,23740615,23741128;	0	-	0	-	0	-
LOC_Os03g42710	Os03g0625300	WD-40 repeat family protein, putative, expressed	40.5165	up	UP	Chr3	23781111	23782726	+	-	0	-	0	-	0	-	0	-
LOC_Os03g42840	Os03g0626800	calcineurin B, putative, expressed	2.52971	up	UP	Chr3	23888729	23895481	+	-	2	chr3_solexa12_1007082,23890893,23891213;chr3_solexa12_1007083,23892324,23892621;	0	-	0	-	0	-
LOC_Os03g43020	Os03g0628900	prefoldin subunit, putative, expressed	2.41296	down	DOWN	Chr3	23999212	24003075	-	-	1	chr3_solexa12_1007126,24000763,24001621;	0	-	0	-	0	-
LOC_Os03g43420	Os03g0633900	single-stranded DNA-binding protein, putative, expressed	5.08534	down	DOWN	Chr3	24215221	24219448	-	-	1	chr3_solexa12_1007200,24216355,24217382;	1	chr3_solexa12_1007201 ,24220126,24220443;	0	-	0	-
LOC_Os03g43510	Os03g0635800	expressed protein	3.09287	down	DOWN	Chr3	24271404	24277905	-	-	3	chr3_solexa12_1007221,24272924,24273038;chr3_solexa12_1007222,24273428,24274255;chr3_solexa12_1007223,24275472,24277473;	1	chr3_solexa12_1007224 ,24278065,24278461;	0	-	0	-
LOC_Os03g43540	0	expressed protein	1.15748	down	DOWN	Chr3	24308939	24313541	-	-	0	-	1	chr3_solexa12_1007238 ,24314240,24314310;	0	-	0	-
LOC_Os03g43590	Os03g0636800	LSTK-1-like kinase, putative, expressed	8.4468	up	UP	Chr3	24351611	24357284	-	-	2	chr3_solexa12_1007253,24354126,24354612;chr3_solexa12_1007254,24354838,24355455;	0	-	4	osa-miRf10874-akr osa-miRf11009-akr osa-miRf11082-akr osa-miRf11972-akr	0	-
LOC_Os03g43650	Os03g0637600	uncharacterized protein At4g06744 precursor, putative, expressed	2.69117	down	DOWN	Chr3	24400926	24402895	-	-	1	chr3_solexa12_1007264,24401079,24401776;	0	-	1	osa-miRf11073-akr	0	-
LOC_Os03g43670	Os03g0637800	TKL_IRAK_CR4L.1 - The CR4L subfamily has homology with Crinkly4, expressed	4.20593	down	DOWN	Chr3	24415883	24420073	+	-	2	chr3_solexa12_1007267,24416472,24417045;chr3_solexa12_1007268,24417166,24418207;	1	chr3_solexa12_1007265 ,24414999,24415357;	1	osa-miRf10281-akr	0	-
LOC_Os03g43720	Os03g0638200	transporter family protein, putative, expressed	3.89889	up	UP	Chr3	24449135	24453944	+	-	2	chr3_solexa12_1007280,24450819,24451192;chr3_solexa12_1007281,24453550,24453794;	0	-	1	osa-miRf10947-akr	0	-
LOC_Os03g43760	Os03g0638800	protein kinase domain containing protein, expressed	1.16484	up	UP	Chr3	24476011	24480930	+	-	3	chr3_solexa12_1007289,24476672,24477102;chr3_solexa12_1007290,24478178,24479036;chr3_solexa12_1007291,24479223,24479456;	0	-	0	-	0	-
LOC_Os03g43860	Os03g0639800	SNF7 domain containing protein, putative, expressed	2.01132	up	UP	Chr3	24596788	24600376	-	-	1	chr3_solexa12_1007331,24597972,24599717;	0	-	0	-	0	-
LOC_Os03g43880	Os03g0640000	PLA IIIA/PLP7, putative, expressed	31.3997	up	UP	Chr3	24616322	24617923	-	-	0	-	1	chr3_solexa12_1007338 ,24618224,24618511;	0	-	0	-
LOC_Os03g44150	Os03g0643300	aminotransferase, putative, expressed	3.12551	up	UP	Chr3	24810051	24818067	-	-	4	chr3_solexa12_1007384,24811057,24811556;chr3_solexa12_1007385,24812449,24813485;chr3_solexa12_1007386,24813681,24814242;chr3_solexa12_1007387,24814470,24816147;	0	-	0	-	0	-
LOC_Os03g44200	Os03g0644000	beclin-1, putative, expressed	2.34632	up	UP	Chr3	24835540	24841338	+	-	0	-	0	-	21	osa-miR1436 osa-miR441a osa-miR441b osa-miR441c osa-miR446 osa-miRf10154-akr osa-miRf10173-akr osa-miRf10201-akr osa-miRf10336-akr osa-miRf10406-akr osa-miRf10429-akr osa-miRf10805-akr osa-miRf10855-akr osa-miRf11050-akr osa-miRf11132-akr osa-miRf11133-akr osa-miRf11457-akr osa-miRf11714-akr osa-miRf12014-akr osa-miRf12015-akr osa-miRf12016-akr	5	osa-miR1436; osa-miR446; osa-miR441c; osa-miR441a; osa-miR441b;
LOC_Os03g44620	Os03g0648400	chaperone protein dnaJ, putative, expressed	1.25871	up	UP	Chr3	25127234	25131074	+	-	1	chr3_solexa12_1007480,25129472,25129771;	0	-	0	-	0	-
LOC_Os03g44630	Os03g0648450	plastocyanin-like domain containing protein, putative, expressed	1.00508	up	UP	Chr3	25130253	25131791	-	-	0	-	1	chr3_solexa12_1007481 ,25132447,25132771;	0	-	0	-
LOC_Os03g45260	Os03g0655200	vesicle transport v-SNARE protein, putative, expressed	2.20489	up	UP	Chr3	25552406	25556486	-	-	1	chr3_solexa12_1007603,25552559,25552715;	0	-	0	-	0	-
LOC_Os03g45280	Os03g0655400	dehydrin, putative, expressed	1.50059	up	UP	Chr3	25563653	25564577	+	-	1	chr3_solexa12_1007606,25564122,25564321;	1	chr3_solexa12_1007605 ,25563145,25563318;	0	-	0	-
LOC_Os03g45310	0	hypothetical protein	1.00749	down	DOWN	Chr3	25585653	25585895	-	-	0	-	0	-	0	-	0	-
LOC_Os03g45340	Os03g0656100	hsp20/alpha crystallin family protein, putative, expressed	2.63452	up	UP	Chr3	25599553	25600862	-	-	1	chr3_solexa12_1007617,25599926,25600420;	0	-	2	osa-miRf10255-akr osa-miRf10481-akr	0	-
LOC_Os03g45370	Os03g0656500	sodium/calcium exchanger protein, putative, expressed	13.2221	up	UP	Chr3	25613825	25616214	+	-	0	-	1	chr3_solexa12_1007622 ,25613000,25613317;	0	-	0	-
LOC_Os03g45390	Os03g0656800	glucan endo-1,3-beta-glucosidase precursor, putative, expressed	8.00725	up	UP	Chr3	25624207	25627079	+	-	2	chr3_solexa12_1007627,25625047,25625290;chr3_solexa12_1007628,25625804,25625916;	0	-	0	-	0	-
LOC_Os03g45619	Os03g0658800	cytochrome P450, putative, expressed	4.04365	down	UP/DOWN	Chr3	25746001	25760794	-	-	5	chr3_solexa12_1007688,25746738,25746994;chr3_solexa12_1007689,25751202,25752130;chr3_solexa12_1007690,25752293,25752603;chr3_solexa12_1007691,25759140,25759336;chr3_solexa12_1007692,25759439,25759853;	1	chr3_solexa12_1007693 ,25761382,25761780;	0	-	0	-
LOC_Os03g45720	Os03g0659300	glyoxalase family protein, putative, expressed	1.44684	up	UP	Chr3	25801614	25804500	-	-	1	chr3_solexa12_1007715,25803949,25804459;	0	-	1	osa-miRf11210-akr	0	-
LOC_Os03g45730	Os03g0659400	DNA-binding protein-like, putative, expressed	22.012	up	UP	Chr3	25805321	25810839	-	-	1	chr3_solexa12_1007716,25807002,25807442;	0	-	0	-	0	-
LOC_Os03g45750	Os03g0659700	DUF260 domain containing protein, putative, expressed	3.04709	up	DOWN	Chr3	25843447	25846110	+	-	0	-	0	-	0	-	0	-
LOC_Os03g45830	Os03g0660300	OsSAUR15 - Auxin-responsive SAUR gene family member	1.00221	up	UP	Chr3	25884304	25884624	+	-	0	-	1	chr3_solexa12_1007748 ,25884024,25884290;	0	-	0	-
LOC_Os03g45920	Os03g0661300	tubulin/FtsZ domain containing protein, putative, expressed	2.67677	down	DOWN	Chr3	25942717	25946741	+	-	0	-	0	-	0	-	0	-
LOC_Os03g45990	Os03g0662000	expressed protein	1.00855	down	DOWN	Chr3	25999703	26004567	+	-	2	chr3_solexa12_1007776,26000409,26000686;chr3_solexa12_1007777,26003487,26003903;	0	-	3	osa-miR807a osa-miR807b osa-miR807c	3	osa-miR807a; osa-miR807b; osa-miR807c;
LOC_Os03g46060	Os03g0663400	thaumatin family domain containing protein, expressed	8.2337	up	UP	Chr3	26032940	26033802	-	-	0	-	0	-	0	-	0	-
LOC_Os03g46090	Os03g0663700	endonuclease/exonuclease/phosphatase family domain containing protein, expressed	6.17997	down	DOWN	Chr3	26064147	26069039	+	-	1	chr3_solexa12_1007798,26065847,26066194;	1	chr3_solexa12_1007797 ,26063831,26064058;	0	-	0	-
LOC_Os03g46120	Os03g0664000	OsFBX100 - F-box domain containing protein	1.0003	down	DOWN	Chr3	26078776	26081219	+	-	1	chr3_solexa12_1007804,26080622,26080827;	0	-	1	osa-miRf11440-akr	0	-
LOC_Os03g46300	Os03g0665700	expressed protein	7.29344	down	DOWN	Chr3	26190088	26190943	+	-	0	-	0	-	0	-	0	-
LOC_Os03g46460	Os03g0667400	ubiquitin carboxyl-terminal hydrolase, family 1, putative, expressed	1.00729	down	UP	Chr3	26283114	26287177	+	-	3	chr3_solexa12_1007863,26284750,26285234;chr3_solexa12_1007864,26285586,26285850;chr3_solexa12_1007865,26286197,26286753;	0	-	0	-	0	-
LOC_Os03g46470	Os03g0667500	metal cation transporter, putative, expressed	2.86701	up	UP	Chr3	26286156	26292023	-	-	1	chr3_solexa12_1007865,26286197,26286753;	0	-	0	-	0	-
LOC_Os03g46640	Os03g0669100	deoxyuridine 5-triphosphate nucleotidohydrolase, putative, expressed	4.62573	down	DOWN	Chr3	26396243	26397459	-	-	0	-	0	-	0	-	0	-
LOC_Os03g46660	Os03g0669300	glucan endo-1,3-beta-glucosidase precursor, putative, expressed	2.33697	up	UP	Chr3	26407700	26410691	-	-	0	-	0	-	0	-	0	-
LOC_Os03g47016	Os03g0673000	homeobox protein knotted-1-like 10, putative, expressed	1.00437	down	DOWN	Chr3	26581595	26582141	-	-	0	-	0	-	0	-	0	-
LOC_Os03g47070	Os03g0673800	RXW8, putative, expressed	2.54608	up	UP	Chr3	26623597	26626861	-	-	0	-	0	-	0	-	0	-
LOC_Os03g47420	Os03g0677500	OsFBX107 - F-box domain containing protein, expressed	1.0058	down	UP	Chr3	26808989	26810531	+	-	1	chr3_solexa12_1008022,26809764,26810132;	1	chr3_solexa12_1008020 ,26808249,26808705;	0	-	0	-
LOC_Os03g47610	Os03g0679700	thiamine biosynthesis protein thiC, putative, expressed	1.15502	down	DOWN	Chr3	26952048	26959200	+	-	4	chr3_solexa12_1008071,26952578,26953236;chr3_solexa12_1008072,26953554,26953737;chr3_solexa12_1008073,26953963,26954423;chr3_solexa12_1008074,26957854,26958189;	0	-	0	-	0	-
LOC_Os03g47940	Os03g0683800	GDSL-like lipase/acylhydrolase, putative, expressed	2.58156	down	DOWN	Chr3	27251938	27256569	+	-	0	-	0	-	0	-	0	-
LOC_Os03g48030	Os03g0684700	integral membrane HPP family protein, putative, expressed	12.2781	down	DOWN	Chr3	27300727	27303151	-	-	1	chr3_solexa12_1008145,27302766,27303059;	0	-	1	osa-miRf10273-akr	0	-
LOC_Os03g48040	Os03g0685000	2Fe-2S iron-sulfur cluster binding domain containing protein, expressed	2.55882	down	DOWN	Chr3	27309857	27312904	+	-	2	chr3_solexa12_1008146,27310146,27310767;chr3_solexa12_1008147,27311557,27311860;	0	-	0	-	0	-
LOC_Os03g48180	Os03g0687000	peptide transporter PTR2, putative, expressed	2.44072	down	DOWN	Chr3	27413470	27418777	-	-	1	chr3_solexa12_1008180,27414925,27415207;	0	-	2	osa-miR168a osa-miR168m	1	osa-miR168a;
LOC_Os03g48310	Os03g0689300	plasma membrane ATPase, putative, expressed	7.28786	up	UP	Chr3	27510164	27517321	+	-	1	chr3_solexa12_1008210,27516897,27517225;	0	-	0	-	0	-
LOC_Os03g48320	Os03g0689400	disease resistance RPP13-like protein 1, putative, expressed	1.39357	up	DOWN	Chr3	27517616	27521492	-	-	0	-	0	-	4	osa-miR1435 osa-miRf11076-akr osa-miRf11323-akr osa-miRf11641-akr	1	osa-miR1435;
LOC_Os03g48380	Os03g0689900	expressed protein	1.95208	up	UP	Chr3	27546111	27550077	-	-	0	-	0	-	7	osa-miR812a osa-miR812b osa-miR812c osa-miR812d osa-miR812e osa-miRf10842-akr osa-miRf11090-akr	5	osa-miR812a; osa-miR812b; osa-miR812c; osa-miR812d; osa-miR812e;
LOC_Os03g48560	Os03g0692000	N-acetylglucosaminyltransferase, putative, expressed	1.02894	up	DOWN	Chr3	27678462	27681754	+	-	4	chr3_solexa12_1008248,27678910,27679193;chr3_solexa12_1008249,27680017,27680184;chr3_solexa12_1008250,27680383,27681039;chr3_solexa12_1008251,27681271,27681411;	0	-	0	-	0	-
LOC_Os03g48600	Os03g0692400	domain of unknown function DUF966 domain containing protein, expressed	2.66118	down	DOWN	Chr3	27705346	27710498	-	-	0	-	0	-	0	-	0	-
LOC_Os03g48660	Os03g0693000	DUF1336 domain containing protein, expressed	3.34214	up	UP	Chr3	27736291	27741513	-	-	0	-	0	-	1	osa-miRf10637-akr	0	-
LOC_Os03g48710	Os03g0693400	expressed protein	3.25884	up	UP	Chr3	27762912	27767124	-	-	0	-	0	-	0	-	0	-
LOC_Os03g48780	Os03g0694000	Cupin domain containing protein, expressed	7.87176	up	UP	Chr3	27790977	27792047	-	-	0	-	1	chr3_solexa12_1008278 ,27792199,27792617;	0	-	0	-
LOC_Os03g48970	Os03g0696300	nuclear transcription factor Y subunit, putative, expressed	2.62644	up	UP	Chr3	27890360	27894503	+	-	0	-	0	-	11	osa-miR169d osa-miR169f osa-miR169g osa-miR169h osa-miR169i osa-miR169j osa-miR169k osa-miR169l osa-miR169m osa-miR169n osa-miR169o	11	osa-miR169f; osa-miR169g; osa-miR169i; osa-miR169h; osa-miR169m; osa-miR169l; osa-miR169d; osa-miR169j; osa-miR169k; osa-miR169o; osa-miR169n;
LOC_Os03g49190	Os03g0699000	oleosin, putative, expressed	24.8553	up	UP	Chr3	28021862	28022837	-	-	1	chr3_solexa12_1008354,28022214,28022519;	0	-	0	-	0	-
LOC_Os03g49260	Os03g0699700	lipoxygenase, putative, expressed	4.66175	down	DOWN	Chr3	28049441	28053725	+	-	0	-	0	-	1	osa-miRf11209-akr	0	-
LOC_Os03g49270	Os03g0699800	THION36 - Plant thionin family protein precursor, expressed	2.18858	down	DOWN	Chr3	28054565	28055202	-	-	0	-	0	-	0	-	0	-
LOC_Os03g49380	Os03g0700700	lipoxygenase, putative, expressed	4.95994	up	UP	Chr3	28106903	28113300	+	-	1	chr3_solexa12_1008367,28111049,28111418;	0	-	0	-	0	-
LOC_Os03g49430	Os03g0701100	pre-mRNA-splicing factor, putative, expressed	5.88485	up	UP	Chr3	28138873	28141954	-	-	1	chr3_solexa12_1008375,28139892,28140196;	0	-	0	-	0	-
LOC_Os03g49440	Os03g0701200	phosphatase, putative, expressed	14.0562	up	UP	Chr3	28143097	28146332	+	-	0	-	0	-	1	osa-miRf10916-akr	0	-
LOC_Os03g49464	Os03g0701400	tetratricopeptide-like helical, putative, expressed	2.89852	up	UP	Chr3	28151930	28159181	+	-	0	-	0	-	0	-	0	-
LOC_Os03g49510	Os03g0701800	phosphatidylinositol-4-phosphate 5-kinase, putative, expressed	2.38134	up	UP	Chr3	28180227	28186143	+	-	1	chr3_solexa12_1008387,28183336,28184962;	0	-	0	-	0	-
LOC_Os03g49520	Os03g0701900	pinin/SDK/memA protein, putative, expressed	2.57642	down	DOWN	Chr3	28186201	28190115	-	-	2	chr3_solexa12_1008388,28186893,28187036;chr3_solexa12_1008389,28187203,28187868;	0	-	1	osa-miR414	1	osa-miR414;
LOC_Os03g49600	Os03g0703000	Os3bglu7 - beta-glucosidase, exo-beta-glucanse, expressed	1.08281	down	UP	Chr3	28240285	28245347	-	-	1	chr3_solexa12_1008400,28240866,28241080;	1	chr3_solexa12_1008401 ,28245365,28246251;	0	-	0	-
LOC_Os03g49630	Os03g0703300	expressed protein	2.55682	up	UP	Chr3	28260581	28266479	-	-	2	chr3_solexa12_1008402,28264764,28264949;chr3_solexa12_1008403,28265799,28266044;	0	-	0	-	0	-
LOC_Os03g49940	Os03g0707200	integral membrane protein, putative, expressed	1.3749	down	UP	Chr3	28470552	28473673	+	-	1	chr3_solexa12_1008466,28471037,28471491;	1	chr3_solexa12_1008465 ,28469561,28469783;	2	osa-miRf10765-akr osa-miRf12029-akr	0	-
LOC_Os03g50070	Os03g0708400	DUF1295 domain containing protein, putative, expressed	2.37079	down	DOWN	Chr3	28560957	28565000	+	-	3	chr3_solexa12_1008485,28561141,28561556;chr3_solexa12_1008486,28562142,28562456;chr3_solexa12_1008487,28564011,28564257;	1	chr3_solexa12_1008484 ,28560519,28560945;	28	osa-miR441a osa-miR441b osa-miR441c osa-miR446 osa-miR808 osa-miR809a osa-miR809b osa-miR809c osa-miR809d osa-miR809e osa-miR809f osa-miR809g osa-miR809h osa-miRf10146-akr osa-miRf10154-akr osa-miRf10173-akr osa-miRf10201-akr osa-miRf10319-akr osa-miRf10336-akr osa-miRf10805-akr osa-miRf10855-akr osa-miRf11050-akr osa-miRf11132-akr osa-miRf11133-akr osa-miRf11457-akr osa-miRf11821-akr osa-miRf120…	13	osa-miR809a; osa-miR809b; osa-miR809c; osa-miR809d; osa-miR809e; osa-miR809f; osa-miR809g; osa-miR809h; osa-miR808; osa-miR446; osa-miR441c; osa-miR441a; osa-miR441b;
LOC_Os03g50110	Os03g0708800	transcription regulator, putative, expressed	2.69549	up	UP	Chr3	28585246	28586715	-	-	0	-	0	-	0	-	0	-
LOC_Os03g50280	Os03g0710700	GLTP domain containing protein, putative, expressed	9.54623	up	UP	Chr3	28655240	28657434	-	-	2	chr3_solexa12_1008512,28655512,28655785;chr3_solexa12_1008513,28656032,28657056;	0	-	0	-	0	-
[truncated: 3,470 more rows]
