# Supplementary material for: Bioinformatic Analysis of Epigenetic and MicroRNA Mediated Regulation of Drought Responsive Genes in Rice
Source: PLoS One. 2012 Nov 8;7(11):e49331. doi: 10.1371/journal.pone.0049331 (PMC3493535; doi:10.1371/journal.pone.0049331)
Supplement: Table S6 — Number of different transcription factor family genes in the clusters PlnTFDB, D, NED, NEU, ED and EU. (XLSX) [file pone.0049331.s008.xlsx]

## Sheet: Table-S6
Table S6. Number of different transcription factor family genes in the clusters PlnTFDB, D, NED, NEU, ED and EU.
TF family	PlnTFDB	D	NED	NEU	ED	EU
AP2-EREBP	164	38	2	13	7	16
bHLH	143	32	4	8	8	12
FAR1	123	1	1	0	0	0
NAC	123	30	3	14	5	8
MYB	119	21	1	5	8	7
WRKY	103	21	2	2	5	12
C2H2	99	20	0	5	9	6
HB	96	23	5	6	6	6
bZIP	90	27	2	10	6	9
MYB-related	82	21	4	5	6	6
Orphans	77	13	1	2	6	4
TRAF	71	2	0	1	1	0
C3H	70	9	0	3	0	6
MADS	68	18	0	0	14	4
GRAS	56	6	0	1	2	3
ABI3VP1	54	9	2	2	3	2
PHD	49	7	0	1	1	5
CCAAT	46	9	0	0	7	2
G2-like	45	11	3	1	6	1
GNAT	37	6	1	0	3	2
SNF2	37	3	0	0	2	1
LOB	36	6	0	3	1	2
SET	32	1	0	0	1	0
OFP	31	3	0	0	1	2
C2C2-Dof	30	9	1	3	2	3
mTERF	30	4	2	0	2	0
AUX/IAA	29	8	0	2	3	3
ARF	25	2	0	0	1	1
C2C2-GATA	25	3	1	0	2	0
HSF	25	10	0	5	1	4
TCP	22	2	1	0	0	1
Trihelix	20	5	0	2	0	3
SBP	19	2	0	0	1	1
FHA	18	4	0	0	3	1
C2C2-CO-like	17	9	0	0	5	4
Tify	17	7	1	2	0	4
PLATZ	15	2	1	0	0	1
zf-HD	15	2	1	1	0	0
Jumonji	14	1	0	0	0	1
TUB	14	2	0	1	0	1
GRF	12	1	0	0	1	0
CPP	11	2	0	0	0	2
SWI/SNF-BAF60b	11	1	0	0	1	0
BSD	10	3	0	0	1	2
Alfin-like	9	3	2	0	1	0
ARR-B	9	2	0	0	1	1
E2F-DP	9	1	0	0	1	0
EIL	9	2	0	1	0	1
HMG	9	6	0	0	4	2
C2C2-YABBY	8	1	0	0	0	1
DBP	6	3	0	1	0	2
GeBP	6	2	1	1	0	0
LIM	6	3	1	1	1	0
LUG	6	1	0	0	0	1
Sigma70-like	6	1	0	0	1	0
ARID	5	1	0	0	1	0
Pseudo ARR-B	5	1	0	0	1	0
SRS	5	1	0	1	0	0
Coactivator p15	3	1	0	0	1	0
CSD	3	1	1	0	0	0
MBF1	2	1	0	0	0	1
PBF-2-like	2	1	1	0	0	0
ULT	2	1	0	0	0	1
VOZ	2	1	0	0	1	0
